# Supplementary material for: Beyond CSF and Neuroimaging Assessment: Evaluating Plasma miR-145-5p as a Potential Biomarker for Mild Cognitive Impairment and Alzheimer’s Disease
Source: ACS Chem Neurosci. 2024 Feb 26;15(5):1042–54. doi: 10.1021/acschemneuro.3c00740 (PMC10921410; doi:10.1021/acschemneuro.3c00740)
Supplement: Supplementary file 2 — cn3c00740_si_002.xlsx [file cn3c00740_si_002.xlsx]

## Sheet: Table S1. KEGG
Table S1. The significant KEGG pathways enriched by the targets of CSF associated miRNAs
(Plasma)-- CSF Aβ1-42 associated miRNAs
	ID	Description	GeneRatio	BgRatio	pvalue	p.adjust	qvalue	geneID	Count
hsa05220	hsa05220	Chronic myeloid leukemia	13/78	76/8158	1.86711e-13	3.6222e-11	1.65092e-11	4609/1398/1026/1019/4893/4193/3066/673/4088/7048/1871/7042/1027	13
hsa05212	hsa05212	Pancreatic cancer	12/78	76/8158	4.62608e-12	4.4873e-10	2.04521e-10	1026/6772/1019/673/4088/7048/1871/6198/7042/4087/5879/6774	12
hsa05211	hsa05211	Renal cell carcinoma	11/78	69/8158	3.44841e-11	2.22997e-09	1.01637e-09	1398/1026/10298/4893/2034/2113/673/3091/7042/5879/9978	11
hsa05205	hsa05205	Proteoglycans in cancer	16/78	205/8158	6.14198e-11	2.97886e-09	1.3577e-09	4609/1026/3480/2099/4893/4193/673/60/6093/6198/3091/5829/7042/4087/5879/6774	16
hsa01522	hsa01522	Endocrine resistance	12/78	98/8158	1.02609e-10	3.98123e-09	1.81456e-09	1026/3480/1019/2099/182/4893/4193/673/6667/1871/6198/1027	12
hsa04218	hsa04218	Cellular senescence	14/78	156/8158	1.73393e-10	5.60637e-09	2.55527e-09	4609/1026/5530/1019/4893/4193/2113/4088/7048/1871/4772/7042/4087/2305	14
hsa04068	hsa04068	FoxO signaling pathway	13/78	131/8158	2.3519e-10	6.51812e-09	2.97082e-09	664/1026/3667/3480/8660/4893/4193/673/4088/7048/7042/1027/6774	13
hsa05210	hsa05210	Colorectal cancer	11/78	86/8158	4.06528e-10	9.6706e-09	4.40765e-09	4609/1026/4893/673/4088/7048/6198/4437/7042/4087/5879	11
hsa05206	hsa05206	MicroRNAs in cancer	18/78	310/8158	4.48636e-10	9.6706e-09	4.40765e-09	4609/1398/1026/3667/6624/8660/10298/4893/4193/3066/6093/1871/4363/7042/1788/648/1027/6774	18
hsa04110	hsa04110	Cell cycle	12/78	126/8158	1.99034e-09	3.7316e-08	1.70078e-08	4609/1026/1019/4193/3066/4088/1871/4171/7042/4087/9978/1027	12
hsa04933	hsa04933	AGE-RAGE signaling pathway in diabetic complications	11/78	100/8158	2.11586e-09	3.7316e-08	1.70078e-08	6772/1019/4893/4088/7048/4772/7042/4087/5879/1027/6774	11
hsa05163	hsa05163	Human cytomegalovirus infection	15/78	225/8158	2.38669e-09	3.85849e-08	1.75862e-08	4609/1398/1026/5530/1019/4893/4193/6667/6093/1871/6198/4772/5829/5879/6774	15
hsa05225	hsa05225	Hepatocellular carcinoma	13/78	168/8158	5.19498e-09	7.75251e-08	3.53343e-08	4609/1026/3480/1019/4893/673/60/4088/7048/1871/6198/7042/4087	13
hsa04350	hsa04350	TGF-beta signaling pathway	10/78	94/8158	1.67484e-08	2.29728e-07	1.04705e-07	4609/4088/7048/6667/6093/6198/7042/4087/93/9978	10
hsa05166	hsa05166	Human T-cell leukemia virus 1 infection	14/78	222/8158	1.77625e-08	2.29728e-07	1.04705e-07	4609/1026/5530/1019/4893/2113/4088/7048/1871/4772/958/7042/4087/83660	14
hsa05161	hsa05161	Hepatitis B	12/78	162/8158	3.49733e-08	4.24052e-07	1.93274e-07	4609/1026/6772/114609/4893/673/4088/7048/1871/4772/7042/6774	12
hsa05219	hsa05219	Bladder cancer	7/78	41/8158	9.62205e-08	1.09805e-06	5.00466e-07	4609/1026/1019/4893/4193/673/1871	7
hsa05224	hsa05224	Breast cancer	11/78	147/8158	1.23516e-07	1.33123e-06	6.06746e-07	4609/1026/3480/1019/2099/182/4893/673/6667/1871/6198	11
hsa05226	hsa05226	Gastric cancer	11/78	149/8158	1.41889e-07	1.44876e-06	6.60315e-07	4609/1026/4893/673/4088/7048/1871/6198/7042/4087/1027	11
hsa05202	hsa05202	Transcriptional misregulation in cancer	12/78	193/8158	2.41997e-07	2.34737e-06	1.06988e-06	4609/1026/2313/3480/2078/4193/3066/7048/6667/958/648/1027	12
hsa05167	hsa05167	Kaposi sarcoma-associated herpesvirus infection	12/78	194/8158	2.56001e-07	2.36496e-06	1.0779e-06	4609/1026/6772/5530/1019/4893/285/1871/4772/3091/5879/6774	12
hsa04510	hsa04510	Focal adhesion	12/78	201/8158	3.7604e-07	3.31599e-06	1.51136e-06	1398/3480/3696/10298/3611/673/60/6093/5829/5879/3680/83660	12
hsa05214	hsa05214	Glioma	8/78	75/8158	4.88075e-07	4.11681e-06	1.87635e-06	1026/3480/1019/4893/4193/673/1871/57118	8
hsa04066	hsa04066	HIF-1 signaling pathway	9/78	109/8158	8.23009e-07	6.65265e-06	3.03214e-06	1026/3480/1977/285/6198/3091/9978/1027/6774	9
hsa04012	hsa04012	ErbB signaling pathway	8/78	85/8158	1.28946e-06	1.00062e-05	4.5606e-06	4609/1398/1026/10298/4893/673/6198/1027	8
hsa05235	hsa05235	PD-L1 expression and PD-1 checkpoint pathway in cancer	8/78	89/8158	1.83518e-06	1.36933e-05	6.24109e-06	6772/5530/114609/4893/6198/4772/3091/6774	8
hsa05169	hsa05169	Epstein-Barr virus infection	11/78	202/8158	2.97775e-06	2.13957e-05	9.75168e-06	4609/1026/6772/1019/4193/3066/1871/958/5879/1027/6774	11
hsa05131	hsa05131	Shigellosis	12/78	247/8158	3.34783e-06	2.31957e-05	1.05721e-05	1398/664/3611/4193/60/382/6093/6198/5829/5879/83660/9978	12
hsa05215	hsa05215	Prostate cancer	8/78	97/8158	3.53185e-06	2.36269e-05	1.07686e-05	1026/3480/2078/4893/4193/673/1871/1027	8
hsa04520	hsa04520	Adherens junction	7/78	71/8158	4.52538e-06	2.92641e-05	1.3338e-05	7525/3480/60/4088/7048/1500/5879	7
hsa05218	hsa05218	Melanoma	7/78	72/8158	4.97458e-06	3.11312e-05	1.41889e-05	1026/3480/1019/4893/4193/673/1871	7
hsa04151	hsa04151	PI3K-Akt signaling pathway	14/78	354/8158	5.29899e-06	3.21251e-05	1.4642e-05	4609/1026/3667/3480/1977/1019/3696/4893/4193/285/6198/5879/3680/1027	14
hsa04659	hsa04659	Th17 cell differentiation	8/78	108/8158	7.90702e-06	4.52223e-05	2.06114e-05	6772/5530/4088/7048/4772/3091/4087/6774	8
hsa04550	hsa04550	Signaling pathways regulating pluripotency of stem cells	9/78	143/8158	7.92557e-06	4.52223e-05	2.06114e-05	4609/6657/3480/4893/4088/4087/93/648/6774	9
hsa04919	hsa04919	Thyroid hormone signaling pathway	8/78	121/8158	1.82922e-05	0.000101391	4.62118e-05	4609/6772/2099/4893/4193/3066/60/3091	8
hsa04213	hsa04213	Longevity regulating pathway - multiple species	6/78	62/8158	2.52627e-05	0.000136138	6.20488e-05	3667/3480/8660/4893/3066/6198	6
hsa05321	hsa05321	Inflammatory bowel disease	6/78	65/8158	3.31812e-05	0.000173977	7.92951e-05	6772/4088/4772/7042/4087/6774	6
hsa04810	hsa04810	Regulation of actin cytoskeleton	10/78	218/8158	3.88096e-05	0.000198133	9.03049e-05	1398/3696/10298/4893/673/60/6093/5829/5879/3680	10
hsa04910	hsa04910	Insulin signaling pathway	8/78	137/8158	4.49448e-05	0.000223571	0.000101899	1398/3667/1977/8660/4893/673/6198/8835	8
hsa04917	hsa04917	Prolactin signaling pathway	6/78	70/8158	5.07147e-05	0.000245966	0.000112106	6772/2099/4893/30837/8835/6774	6
hsa05223	hsa05223	Non-small cell lung cancer	6/78	72/8158	5.95241e-05	0.000281651	0.00012837	1026/1019/4893/673/1871/6774	6
hsa05165	hsa05165	Human papillomavirus infection	12/78	331/8158	6.33988e-05	0.000292842	0.000133471	1026/6772/1019/3696/182/4893/4193/3066/6198/5829/3680/1027	12
hsa04010	hsa04010	MAPK signaling pathway	11/78	294/8158	9.97532e-05	0.00044283	0.000201832	4609/1398/5530/3480/4893/673/7048/285/4772/7042/5879	11
hsa01521	hsa01521	EGFR tyrosine kinase inhibitor resistance	6/78	79/8158	0.000100436	0.00044283	0.000201832	3480/1977/4893/673/6198/6774	6
hsa05160	hsa05160	Hepatitis C	8/78	157/8158	0.000117822	0.000507946	0.000231511	4609/1026/6772/1019/4893/673/1871/6774	8
hsa05203	hsa05203	Viral carcinogenesis	9/78	204/8158	0.000131242	0.000545372	0.000248569	1026/1019/4893/4193/3066/5829/5879/1027/6774	9
hsa04935	hsa04935	Growth hormone synthesis, secretion and action	7/78	119/8158	0.000132126	0.000545372	0.000248569	1398/6772/3667/8660/4893/8835/6774	7
hsa04015	hsa04015	Rap1 signaling pathway	9/78	210/8158	0.000163534	0.000660949	0.000301247	1398/3480/4893/673/60/1500/285/5879/83660	9
hsa05170	hsa05170	Human immunodeficiency virus 1 infection	9/78	212/8158	0.000175673	0.000695523	0.000317004	1398/5530/10298/4893/6198/4772/5829/5879/9978	9
hsa04211	hsa04211	Longevity regulating pathway	6/78	89/8158	0.000194678	0.000755351	0.000344273	3667/3480/1977/8660/4893/6198	6
hsa04380	hsa04380	Osteoclast differentiation	7/78	128/8158	0.000208162	0.000791832	0.0003609	1540/6772/5530/7048/4772/7042/5879	7
hsa05213	hsa05213	Endometrial cancer	5/78	58/8158	0.000216526	0.000807808	0.000368182	4609/1026/4893/3611/673	5
hsa05135	hsa05135	Yersinia infection	7/78	137/8158	0.000316237	0.00115755	0.000527584	1398/60/382/6093/4772/5829/5879	7
hsa04140	hsa04140	Autophagy - animal	7/78	141/8158	0.000376885	0.001354	0.000617122	664/3667/3480/8660/4893/6198/3091	7
hsa05216	hsa05216	Thyroid cancer	4/78	37/8158	0.00040198	0.00141789	0.000646245	4609/1026/4893/673	4
hsa05221	hsa05221	Acute myeloid leukemia	5/78	67/8158	0.000426821	0.00147863	0.000673928	4609/4893/673/6198/6774	5
hsa04625	hsa04625	C-type lectin receptor signaling pathway	6/78	104/8158	0.000453883	0.0015448	0.000704085	1540/6772/5530/4893/4193/4772	6
hsa04062	hsa04062	Chemokine signaling pathway	8/78	192/8158	0.000466108	0.00155905	0.000710582	1398/6772/4893/673/6093/5829/5879/6774	8
hsa04921	hsa04921	Oxytocin signaling pathway	7/78	154/8158	0.000641101	0.00210803	0.000960794	1026/5530/4893/60/6093/4772/57118	7
hsa04390	hsa04390	Hippo signaling pathway	7/78	157/8158	0.000719149	0.00232525	0.0010598	4609/6657/60/4088/7048/7042/4087	7
hsa04670	hsa04670	Leukocyte transendothelial migration	6/78	114/8158	0.000739753	0.00235266	0.00107229	50848/60/1500/6093/5829/5879	6
hsa05100	hsa05100	Bacterial invasion of epithelial cells	5/78	77/8158	0.000810693	0.00253668	0.00115617	1398/3611/60/5829/5879	5
hsa04360	hsa04360	Axon guidance	7/78	182/8158	0.0017044	0.00524847	0.00239214	5530/57522/10298/4893/3611/6093/5879	7
hsa05222	hsa05222	Small cell lung cancer	5/78	92/8158	0.00180544	0.00547273	0.00249435	4609/1026/1019/1871/1027	5
hsa04370	hsa04370	VEGF signaling pathway	4/78	59/8158	0.00236338	0.00701015	0.00319508	5530/4893/5829/5879	4
hsa05231	hsa05231	Choline metabolism in cancer	5/78	98/8158	0.0023849	0.00701015	0.00319508	4893/6667/6198/3091/5879	5
hsa05130	hsa05130	Pathogenic Escherichia coli infection	7/78	197/8158	0.00267123	0.00773461	0.00352527	4646/114609/4644/60/382/6093/5879	7
hsa04660	hsa04660	T cell receptor signaling pathway	5/78	104/8158	0.00308937	0.00881379	0.00401714	5530/1019/10298/4893/4772	5
hsa05415	hsa05415	Diabetic cardiomyopathy	7/78	203/8158	0.00315879	0.00888122	0.00404787	3667/4088/7048/6667/7042/4087/5879	7
hsa04934	hsa04934	Cushing syndrome	6/78	155/8158	0.00355745	0.00985922	0.00449362	1026/1019/673/6667/1871/1027	6
(Plasma)-- CSF P-tau181 associated miRNAs
	ID	Description	GeneRatio	BgRatio	pvalue	p.adjust	qvalue	geneID	Count
hsa05206	hsa05206	MicroRNAs in cancer	16/56	310/8158	1.35196e-10	2.05718e-08	1.07718e-08	9759/5728/1026/23411/2064/7329/648/7157/836/2146/8434/10018/6935/4609/5604/596	16
hsa05224	hsa05224	Breast cancer	12/56	147/8158	2.10993e-10	2.05718e-08	1.07718e-08	2099/8648/5728/6667/1026/6932/207/2064/7157/4609/5604/3480	12
hsa05215	hsa05215	Prostate cancer	10/56	97/8158	7.98778e-10	5.19205e-08	2.71865e-08	5728/1026/6932/207/2064/7157/6935/5604/596/3480	10
hsa05213	hsa05213	Endometrial cancer	8/56	58/8158	4.31775e-09	2.07078e-07	1.08429e-07	5728/1026/6932/207/2064/7157/4609/5604	8
hsa05210	hsa05210	Colorectal cancer	9/56	86/8158	5.30969e-09	2.07078e-07	1.08429e-07	1026/6932/207/7157/836/10018/4609/5604/596	9
hsa05205	hsa05205	Proteoglycans in cancer	12/56	205/8158	9.71984e-09	3.15895e-07	1.65408e-07	2099/1026/3091/7074/207/2064/7157/836/4609/5604/3708/3480	12
hsa01522	hsa01522	Endocrine resistance	9/56	98/8158	1.70651e-08	4.75385e-07	2.4892e-07	2099/6667/1026/207/2064/7157/5604/596/3480	9
hsa05230	hsa05230	Central carbon metabolism in cancer	8/56	70/8158	1.99641e-08	4.86624e-07	2.54805e-07	5728/3091/6513/207/2064/7157/4609/5604	8
hsa04140	hsa04140	Autophagy - animal	10/56	141/8158	3.12191e-08	6.76413e-07	3.54181e-07	5728/3146/3091/207/9474/5604/3708/596/3480/81631	10
hsa05167	hsa05167	Kaposi sarcoma-associated herpesvirus infection	10/56	194/8158	6.30911e-07	1.15979e-05	6.07284e-06	1026/3091/6932/207/7157/836/4609/5604/3708/81631	10
hsa04066	hsa04066	HIF-1 signaling pathway	8/56	109/8158	6.54239e-07	1.15979e-05	6.07284e-06	1026/3091/6513/207/2064/5604/596/3480	8
hsa01521	hsa01521	EGFR tyrosine kinase inhibitor resistance	7/56	79/8158	9.65966e-07	1.56969e-05	8.21918e-06	5728/207/2064/10018/5604/596/3480	7
hsa04919	hsa04919	Thyroid hormone signaling pathway	8/56	121/8158	1.45447e-06	2.18171e-05	1.14238e-05	2099/8648/3091/6513/207/7157/4609/5604	8
hsa04068	hsa04068	FoxO signaling pathway	8/56	131/8158	2.65265e-06	3.54324e-05	1.8553e-05	5728/1026/23411/207/5347/10018/5604/3480	8
hsa05222	hsa05222	Small cell lung cancer	7/56	92/8158	2.72557e-06	3.54324e-05	1.8553e-05	5728/1026/207/7157/836/4609/596	7
hsa05216	hsa05216	Thyroid cancer	5/56	37/8158	4.68425e-06	5.70893e-05	2.98929e-05	1026/6932/7157/4609/5604	5
hsa05226	hsa05226	Gastric cancer	8/56	149/8158	6.94042e-06	7.96107e-05	4.16855e-05	1026/6932/207/2064/7157/4609/5604/596	8
hsa05219	hsa05219	Bladder cancer	5/56	41/8158	7.88687e-06	8.54411e-05	4.47384e-05	1026/2064/7157/4609/5604	5
hsa05218	hsa05218	Melanoma	6/56	72/8158	8.76639e-06	8.99709e-05	4.71103e-05	5728/1026/207/7157/5604/3480	6
hsa01524	hsa01524	Platinum drug resistance	6/56	73/8158	9.50126e-06	9.0458e-05	4.73653e-05	1026/207/2064/7157/836/596	6
hsa04218	hsa04218	Cellular senescence	8/56	156/8158	9.74164e-06	9.0458e-05	4.73653e-05	5728/1026/23411/207/7157/4609/5604/3708	8
hsa05214	hsa05214	Glioma	6/56	75/8158	1.11209e-05	9.85716e-05	5.16138e-05	5728/1026/207/7157/5604/3480	6
hsa05220	hsa05220	Chronic myeloid leukemia	6/56	76/8158	1.20107e-05	0.00010183	5.33197e-05	1026/2122/207/7157/4609/5604	6
hsa05225	hsa05225	Hepatocellular carcinoma	8/56	168/8158	1.67625e-05	0.000136195	7.13139e-05	5728/1026/6932/207/7157/4609/5604/3480	8
hsa05163	hsa05163	Human cytomegalovirus infection	9/56	225/8158	1.9287e-05	0.000150439	7.87723e-05	6667/1026/207/7157/836/4609/2923/5604/3708	9
hsa04151	hsa04151	PI3K-Akt signaling pathway	11/56	354/8158	2.25656e-05	0.000169242	8.86181e-05	5728/1026/4915/207/2064/7157/10018/4609/5604/596/3480	11
hsa04210	hsa04210	Apoptosis	7/56	136/8158	3.59853e-05	0.000259894	0.000136085	207/7157/836/10018/5604/3708/596	7
hsa04915	hsa04915	Estrogen signaling pathway	7/56	138/8158	3.95293e-05	0.000275293	0.000144148	2099/8648/6667/207/5604/3708/596	7
hsa05169	hsa05169	Epstein-Barr virus infection	8/56	202/8158	6.29763e-05	0.000423461	0.000221731	1026/207/7157/836/10018/4609/2923/596	8
hsa05160	hsa05160	Hepatitis C	7/56	157/8158	8.98835e-05	0.000584243	0.000305919	5465/1026/207/7157/836/4609/5604	7
hsa05211	hsa05211	Renal cell carcinoma	5/56	69/8158	0.000102213	0.00064295	0.00033666	1026/3091/6513/207/5604	5
hsa05161	hsa05161	Hepatitis B	7/56	162/8158	0.000109484	0.000667166	0.000349339	1026/207/7157/836/4609/5604/596	7
hsa04137	hsa04137	Mitophagy - animal	5/56	72/8158	0.000125278	0.000718506	0.000376222	6667/3091/7157/9474/81631	5
hsa05223	hsa05223	Non-small cell lung cancer	5/56	72/8158	0.000125278	0.000718506	0.000376222	1026/207/2064/7157/5604	5
hsa04115	hsa04115	p53 signaling pathway	5/56	73/8158	0.000133791	0.000745407	0.000390308	5728/1026/7157/836/596	5
hsa04010	hsa04010	MAPK signaling pathway	9/56	294/8158	0.000154687	0.000837887	0.000438732	4915/2122/207/2064/7157/836/4609/5604/3480	9
hsa05212	hsa05212	Pancreatic cancer	5/56	76/8158	0.000162011	0.000853839	0.000447084	1026/207/2064/7157/5604	5
hsa05132	hsa05132	Salmonella infection	8/56	249/8158	0.000268911	0.0013724	0.00071861	10092/5869/6932/207/836/4609/5604/596	8
hsa04012	hsa04012	ErbB signaling pathway	5/56	85/8158	0.000274479	0.0013724	0.00071861	1026/207/2064/4609/5604	5
hsa05202	hsa05202	Transcriptional misregulation in cancer	7/56	193/8158	0.000323388	0.00157652	0.000825491	6667/1026/648/7157/6935/4609/3480	7
hsa04211	hsa04211	Longevity regulating pathway	5/56	89/8158	0.000340177	0.00161791	0.000847166	23411/207/7157/9474/3480	5
hsa04371	hsa04371	Apelin signaling pathway	6/56	139/8158	0.000354061	0.00164385	0.000860749	9759/207/7019/5604/3708/81631	6
hsa04550	hsa04550	Signaling pathways regulating pluripotency of stem cells	6/56	143/8158	0.000412298	0.00183369	0.000960153	6932/207/648/4609/5604/3480	6
hsa04510	hsa04510	Focal adhesion	7/56	201/8158	0.000413757	0.00183369	0.000960153	5728/207/2064/394/5604/596/3480	7
hsa05166	hsa05166	Human T-cell leukemia virus 1 infection	7/56	222/8158	0.000749884	0.0032229	0.00168756	5728/1026/6513/207/7157/4609/5604	7
hsa04928	hsa04928	Parathyroid hormone synthesis, secretion and action	5/56	106/8158	0.000760274	0.0032229	0.00168756	6667/1026/5604/3708/596	5
hsa04922	hsa04922	Glucagon signaling pathway	5/56	107/8158	0.000793408	0.0032918	0.00172364	5465/23411/6513/207/3708	5
hsa04213	hsa04213	Longevity regulating pathway - multiple species	4/56	62/8158	0.000826635	0.0033582	0.00175841	23411/207/9474/3480	4
hsa05221	hsa05221	Acute myeloid leukemia	4/56	67/8158	0.00110733	0.0044067	0.00230742	6932/207/4609/5604	4
hsa04071	hsa04071	Sphingolipid signaling pathway	5/56	119/8158	0.0012807	0.00489679	0.00256404	5728/207/7157/5604/596	5
hsa04722	hsa04722	Neurotrophin signaling pathway	5/56	119/8158	0.0012807	0.00489679	0.00256404	4915/207/7157/5604/596	5
hsa04215	hsa04215	Apoptosis - multiple species	3/56	32/8158	0.00131976	0.00494911	0.00259144	836/10018/596	3
hsa04520	hsa04520	Adherens junction	4/56	71/8158	0.00137551	0.00505664	0.00264774	6932/6615/2064/3480	4
hsa05131	hsa05131	Shigellosis	7/56	247/8158	0.0014003	0.00505664	0.00264774	10092/207/7157/9474/3708/596/81631	7
hsa04216	hsa04216	Ferroptosis	3/56	41/8158	0.00271533	0.00962708	0.0050409	7157/9474/81631	3
hsa04936	hsa04936	Alcoholic liver disease	5/56	142/8158	0.0027886	0.00971031	0.00508448	5465/23411/6932/207/836	5
(Serum)-- CSF Aβ1-42 associated miRNAs
	ID	Description	GeneRatio	BgRatio	pvalue	p.adjust	qvalue	geneID	Count
hsa05215	hsa05215	Prostate cancer	22/81	97/8158	7.74135e-25	7.1393e-23	2.25822e-23	1026/1869/5925/595/1871/5728/7157/3845/3265/207/4193/596/673/3480/5295/208/5290/4893/3320/8503/1017/10000	22
hsa01522	hsa01522	Endocrine resistance	22/81	98/8158	9.91247e-25	7.1393e-23	2.25822e-23	1026/1869/5925/595/1871/5601/7157/3845/3265/182/207/4193/596/673/3480/5295/208/5290/4893/8503/2099/10000	22
hsa04068	hsa04068	FoxO signaling pathway	24/81	131/8158	1.05507e-24	7.1393e-23	2.25822e-23	1026/10018/595/894/5601/5728/5934/6774/6517/3845/3265/207/4193/673/3480/23710/5295/208/5290/4893/5564/8503/1017/10000	24
hsa04218	hsa04218	Cellular senescence	25/81	156/8158	3.2501e-24	1.64943e-22	5.21727e-23	1026/1869/5925/595/894/1871/5728/5933/5934/1875/7157/4609/3845/3265/207/4193/4772/5295/208/5290/4893/8503/10114/1017/10000	25
hsa05224	hsa05224	Breast cancer	24/81	147/8158	1.94721e-23	7.90569e-22	2.50063e-22	1026/1869/5925/595/1871/5728/324/7157/4609/3845/3265/182/207/673/3480/5295/208/4791/5290/4893/8503/2099/8323/10000	24
hsa05218	hsa05218	Melanoma	19/81	72/8158	7.20616e-23	2.43808e-21	7.71185e-22	1026/1869/5925/595/1871/5728/7157/3845/3265/207/4193/673/3480/5295/208/5290/4893/8503/10000	19
hsa05214	hsa05214	Glioma	19/81	75/8158	1.71736e-22	4.98035e-21	1.57532e-21	1026/1869/5925/595/1871/5728/7157/3845/3265/207/4193/673/3480/5295/208/5290/4893/8503/10000	19
hsa05161	hsa05161	Hepatitis B	24/81	162/8158	2.19654e-22	5.57373e-21	1.76302e-21	1026/1869/5925/1871/5601/3716/6774/841/355/7157/4609/3845/3265/207/596/673/4772/5295/208/5290/4893/8503/1017/10000	24
hsa05213	hsa05213	Endometrial cancer	17/81	58/8158	2.15202e-21	4.854e-20	1.53536e-20	1026/595/5728/324/7157/4609/3845/3265/207/673/5295/208/5290/4893/4292/8503/10000	17
hsa05169	hsa05169	Epstein-Barr virus infection	25/81	202/8158	2.46911e-21	5.01229e-20	1.58543e-20	1026/1869/10018/5925/595/894/1871/5601/3716/6774/841/864/355/7157/4609/207/4193/596/5295/208/4791/5290/8503/1017/10000	25
hsa05210	hsa05210	Colorectal cancer	19/81	86/8158	3.01692e-21	5.47321e-20	1.73122e-20	1026/10018/595/5601/324/7157/4609/3845/3265/207/596/673/5295/208/5290/4893/4292/8503/10000	19
hsa05223	hsa05223	Non-small cell lung cancer	18/81	72/8158	3.2354e-21	5.47321e-20	1.73122e-20	1026/1869/5925/595/1871/6774/7157/3845/3265/2272/207/673/5295/208/5290/4893/8503/10000	18
hsa05220	hsa05220	Chronic myeloid leukemia	18/81	76/8158	9.49841e-21	1.48321e-19	4.69152e-20	1026/1869/5925/595/1871/7157/4609/3845/3265/207/4193/673/5295/208/5290/4893/8503/10000	18
hsa05165	hsa05165	Human papillomavirus infection	29/81	331/8158	1.56492e-20	2.26914e-19	7.17748e-20	1026/1869/5925/595/894/5728/5933/5934/324/3716/841/355/7157/3845/1277/3265/5743/182/207/4193/5295/208/5290/4893/8503/1017/8323/10000/5315	29
hsa05226	hsa05226	Gastric cancer	22/81	149/8158	1.75097e-20	2.30522e-19	7.29158e-20	1026/1869/5925/595/1871/324/7157/4609/3845/3265/207/596/673/5295/208/5290/4893/4292/8503/1017/8323/10000	22
hsa05167	hsa05167	Kaposi sarcoma-associated herpesvirus infection	24/81	194/8158	1.81692e-20	2.30522e-19	7.29158e-20	1026/1869/5925/595/1871/5601/3716/6774/3091/841/355/7157/4609/3845/3265/5743/207/4772/5295/208/5290/4893/8503/10000	24
hsa05166	hsa05166	Human T-cell leukemia virus 1 infection	25/81	222/8158	2.6407e-20	3.1533e-19	9.97415e-20	1026/1869/8850/5925/595/894/1871/5601/5728/3716/7157/4609/3845/3265/207/4772/5295/208/4791/5290/4893/8503/6513/1017/10000	25
hsa05160	hsa05160	Hepatitis C	22/81	157/8158	5.7064e-20	6.43556e-19	2.03562e-19	1026/1869/5925/595/1871/3716/6774/841/355/7157/4609/3845/3265/207/673/5295/208/5290/4893/8503/1017/10000	22
hsa05212	hsa05212	Pancreatic cancer	17/81	76/8158	3.63897e-19	3.88795e-18	1.22979e-18	1026/1869/5925/595/1871/5601/3716/6774/7157/3845/207/673/5295/208/5290/8503/10000	17
hsa05222	hsa05222	Small cell lung cancer	18/81	92/8158	3.95504e-19	4.01437e-18	1.26978e-18	1026/1869/5925/595/1871/5728/7157/4609/2272/5743/207/596/5295/208/5290/8503/1017/10000	18
hsa05163	hsa05163	Human cytomegalovirus infection	24/81	225/8158	6.36632e-19	6.15411e-18	1.9466e-18	1026/1869/5925/595/1871/3716/6774/841/355/7157/4609/3845/3265/5743/207/4193/4772/5295/208/6093/5290/4893/8503/10000	24
hsa05205	hsa05205	Proteoglycans in cancer	23/81	205/8158	1.23887e-18	1.14314e-17	3.61584e-18	1026/595/6774/3091/355/7157/4609/3845/1277/3265/207/4193/673/3480/5295/208/6093/5290/4893/8503/2099/8323/10000	23
hsa05225	hsa05225	Hepatocellular carcinoma	21/81	168/8158	5.16852e-18	4.56178e-17	1.44293e-17	1026/1869/5925/595/1871/5728/324/7157/4609/3845/3265/207/673/3480/5295/208/5290/4893/8503/8323/10000	21
hsa01521	hsa01521	EGFR tyrosine kinase inhibitor resistance	16/81	79/8158	2.48192e-17	2.09929e-16	6.64022e-17	10018/5728/3716/6774/3845/3265/207/596/673/3480/5295/208/5290/4893/8503/10000	16
hsa05206	hsa05206	MicroRNAs in cancer	25/81	310/8158	9.20937e-17	7.47801e-16	2.36535e-16	1026/1869/10018/595/894/1871/5728/324/6774/7157/4609/3845/1788/5598/3265/6624/5743/4193/596/5295/6093/5290/4893/8503/6659	25
hsa05230	hsa05230	Central carbon metabolism in cancer	15/81	70/8158	1.08339e-16	8.45881e-16	2.67559e-16	5728/3091/7157/4609/3845/3265/207/5295/208/5290/4893/8503/6513/10000/5315	15
hsa05203	hsa05203	Viral carcinogenesis	21/81	204/8158	2.98773e-16	2.24633e-15	7.10532e-16	1026/8850/5925/595/894/5933/5934/3716/6774/841/7157/3845/3265/4193/5295/4791/5290/4893/8503/1017/5315	21
hsa04140	hsa04140	Autophagy - animal	18/81	141/8158	1.14218e-15	8.28079e-15	2.61928e-15	5601/5728/55054/3091/3845/3265/207/596/3480/23710/5295/208/5290/4893/8503/9821/10000/5580	18
hsa04933	hsa04933	AGE-RAGE signaling pathway in diabetic complications	16/81	100/8158	1.3206e-15	9.2442e-15	2.92402e-15	595/5601/6774/3845/1277/3265/207/596/4772/5295/208/5290/4893/8503/10000/5580	16
hsa04919	hsa04919	Thyroid hormone signaling pathway	17/81	121/8158	1.50043e-15	1.01529e-14	3.21144e-15	8850/595/3091/7157/4609/3845/3265/207/4193/5295/208/5290/4893/8503/6513/2099/10000	17
hsa05219	hsa05219	Bladder cancer	12/81	41/8158	2.47181e-15	1.60246e-14	5.06872e-15	1026/1869/5925/595/1871/7157/4609/3845/3265/4193/673/4893	12
hsa04625	hsa04625	C-type lectin receptor signaling pathway	16/81	104/8158	2.52605e-15	1.60246e-14	5.06872e-15	5601/841/3845/3265/5743/207/4193/4772/5295/208/4791/5290/4893/8503/10000/5580	16
hsa04917	hsa04917	Prolactin signaling pathway	14/81	70/8158	3.48488e-15	2.14373e-14	6.78079e-15	595/894/5601/6774/3845/3265/207/5295/208/5290/4893/8503/2099/10000	14
hsa04210	hsa04210	Apoptosis	17/81	136/8158	1.11927e-14	6.68273e-14	2.1138e-14	10018/5601/840/841/355/7157/8797/3845/3265/207/596/5295/208/5290/4893/8503/10000	17
hsa05417	hsa05417	Lipid and atherosclerosis	20/81	215/8158	1.23064e-14	7.13772e-14	2.25772e-14	5601/840/6774/841/355/7157/8797/3845/3265/207/596/4772/5295/208/5290/4893/3320/8503/5468/10000	20
hsa04151	hsa04151	PI3K-Akt signaling pathway	24/81	354/8158	2.20999e-14	1.24619e-13	3.94179e-14	1026/10018/595/894/5728/5934/3716/7157/4609/3845/1277/3265/207/4193/596/3480/5295/208/5290/4893/3320/8503/1017/10000	24
hsa05221	hsa05221	Acute myeloid leukemia	13/81	67/8158	5.54367e-14	3.04153e-13	9.6206e-14	595/6774/4609/3845/3265/207/673/5295/208/5290/4893/8503/10000	13
hsa05211	hsa05211	Renal cell carcinoma	13/81	69/8158	8.31415e-14	4.44151e-13	1.40488e-13	1026/3091/3845/3265/207/673/5295/208/5290/4893/8503/6513/10000	13
hsa04211	hsa04211	Longevity regulating pathway	14/81	89/8158	1.18795e-13	6.02886e-13	1.90698e-13	7157/3845/3265/207/3480/5295/208/5290/4893/5564/8503/5468/9821/10000	14
hsa05235	hsa05235	PD-L1 expression and PD-1 checkpoint pathway in cancer	14/81	89/8158	1.18795e-13	6.02886e-13	1.90698e-13	5728/3716/6774/3091/3845/3265/207/4772/5295/208/5290/4893/8503/10000	14
hsa05207	hsa05207	Chemical carcinogenesis - receptor activation	19/81	212/8158	1.24188e-13	6.14881e-13	1.94492e-13	1869/5925/595/6774/4609/3845/3265/182/207/596/688/5295/208/5290/4893/3320/8503/2099/10000	19
hsa01524	hsa01524	Platinum drug resistance	13/81	73/8158	1.79865e-13	8.69348e-13	2.74982e-13	1026/841/355/7157/207/4193/596/5295/208/5290/4292/8503/10000	13
hsa05162	hsa05162	Measles	16/81	139/8158	2.75911e-13	1.30256e-12	4.1201e-13	595/894/5601/3716/6774/841/355/7157/207/596/5295/208/5290/8503/1017/10000	16
hsa04071	hsa04071	Sphingolipid signaling pathway	15/81	119/8158	4.26648e-13	1.90865e-12	6.03721e-13	5601/5728/7157/2534/3845/3265/207/596/5295/208/6093/5290/4893/8503/10000	15
hsa04722	hsa04722	Neurotrophin signaling pathway	15/81	119/8158	4.26648e-13	1.90865e-12	6.03721e-13	5601/7157/3845/5598/3265/207/596/673/5295/208/5290/4893/8503/10000/5580	15
hsa04550	hsa04550	Signaling pathways regulating pluripotency of stem cells	16/81	143/8158	4.32502e-13	1.90865e-12	6.03721e-13	324/3716/6774/4609/3845/3265/207/3480/5295/208/5290/4893/90/8503/8323/10000	16
hsa04012	hsa04012	ErbB signaling pathway	13/81	85/8158	1.40235e-12	6.05694e-12	1.91586e-12	1026/5601/4609/3845/3265/207/673/5295/208/5290/4893/8503/10000	13
hsa04510	hsa04510	Focal adhesion	17/81	201/8158	7.42243e-12	3.13907e-11	9.92913e-12	595/894/5601/5728/2534/1277/3265/207/596/673/3480/5295/208/6093/5290/8503/10000	17
hsa04213	hsa04213	Longevity regulating pathway - multiple species	11/81	62/8158	1.55247e-11	6.43168e-11	2.03439e-11	3845/3265/207/3480/5295/208/5290/4893/5564/8503/10000	11
hsa04110	hsa04110	Cell cycle	14/81	126/8158	1.60927e-11	6.53363e-11	2.06664e-11	1026/1869/5925/595/894/1871/5933/5934/7465/1875/7157/4609/4193/1017	14
hsa04931	hsa04931	Insulin resistance	13/81	108/8158	3.26465e-11	1.29946e-10	4.1103e-11	5601/5728/6774/6517/207/5295/208/5290/5564/8503/6513/10000/5580	13
hsa04664	hsa04664	Fc epsilon RI signaling pathway	11/81	68/8158	4.46499e-11	1.74306e-10	5.51345e-11	5601/2534/3845/3265/207/5295/208/5290/4893/8503/10000	11
hsa04910	hsa04910	Insulin signaling pathway	14/81	137/8158	5.07481e-11	1.94375e-10	6.14823e-11	5601/6517/3845/3265/207/673/5295/208/5290/4893/5564/8503/10000/2194	14
hsa04668	hsa04668	TNF signaling pathway	13/81	112/8158	5.22009e-11	1.96237e-10	6.20713e-11	83737/5601/840/841/355/5743/182/207/5295/208/5290/8503/10000	13
hsa05216	hsa05216	Thyroid cancer	9/81	37/8158	5.91005e-11	2.18135e-10	6.89978e-11	1026/595/7157/4609/3845/3265/673/4893/5468	9
hsa04115	hsa04115	p53 signaling pathway	11/81	73/8158	9.96097e-11	3.61085e-10	1.14214e-10	1026/595/894/5728/841/355/7157/8797/4193/596/1017	11
hsa05170	hsa05170	Human immunodeficiency virus 1 infection	16/81	212/8158	1.85809e-10	6.6174e-10	2.09314e-10	5601/7465/841/355/3845/3265/207/596/3984/4772/5295/208/5290/4893/8503/10000	16
hsa04370	hsa04370	VEGF signaling pathway	10/81	59/8158	2.23273e-10	7.81456e-10	2.47181e-10	3845/3265/5743/207/5295/208/5290/4893/8503/10000	10
hsa04914	hsa04914	Progesterone-mediated oocyte maturation	12/81	102/8158	2.61432e-10	8.99503e-10	2.8452e-10	5601/3845/207/673/3480/5295/208/5290/3320/8503/1017/10000	12
hsa04932	hsa04932	Non-alcoholic fatty liver disease	14/81	155/8158	2.69664e-10	9.12363e-10	2.88588e-10	83737/10018/5601/840/841/355/207/5295/208/5290/5564/8503/5468/10000	14
hsa04660	hsa04660	T cell receptor signaling pathway	12/81	104/8158	3.29262e-10	1.09574e-09	3.46592e-10	5601/2534/3845/3265/207/4772/5295/208/5290/4893/8503/10000	12
hsa04630	hsa04630	JAK-STAT signaling pathway	14/81	162/8158	4.86829e-10	1.59397e-09	5.04186e-10	1026/595/894/3716/6774/4609/3265/207/596/5295/208/5290/8503/10000	14
hsa04066	hsa04066	HIF-1 signaling pathway	12/81	109/8158	5.73779e-10	1.84884e-09	5.84804e-10	1026/6774/3091/207/596/3480/5295/208/5290/8503/6513/10000	12
hsa04915	hsa04915	Estrogen signaling pathway	13/81	138/8158	7.39308e-10	2.34499e-09	7.4174e-10	3845/3265/207/596/5295/208/5290/4893/3320/8503/2099/10000/5580	13
hsa04152	hsa04152	AMPK signaling pathway	12/81	120/8158	1.76975e-09	5.52706e-09	1.74825e-09	595/6517/207/3480/5295/208/5290/5564/8503/5468/10000/2194	12
hsa05231	hsa05231	Choline metabolism in cancer	11/81	98/8158	2.57172e-09	7.90998e-09	2.50199e-09	5601/3091/3845/3265/207/5295/208/5290/4893/8503/10000	11
hsa04150	hsa04150	mTOR signaling pathway	13/81	156/8158	3.38563e-09	1.02579e-08	3.24467e-09	5728/3845/3265/207/673/3480/5295/208/5290/4893/8503/8323/10000	13
hsa04380	hsa04380	Osteoclast differentiation	12/81	128/8158	3.73861e-09	1.11609e-08	3.53027e-09	5601/3716/2534/207/4772/5295/208/4791/5290/8503/5468/10000	12
hsa05010	hsa05010	Alzheimer disease	19/81	384/8158	4.00717e-09	1.17892e-08	3.72902e-09	351/5601/324/840/841/355/3845/3265/5743/207/673/5295/208/5290/4893/8503/9821/8323/10000	19
hsa04662	hsa04662	B cell receptor signaling pathway	10/81	82/8158	6.32848e-09	1.83526e-08	5.80508e-09	3845/3265/207/4772/5295/208/5290/4893/8503/10000	10
hsa05418	hsa05418	Fluid shear stress and atherosclerosis	12/81	139/8158	9.62477e-09	2.75187e-08	8.70439e-09	5601/7157/5598/207/596/5295/208/5290/90/3320/8503/10000	12
hsa04929	hsa04929	GnRH secretion	9/81	64/8158	1.05441e-08	2.97284e-08	9.40333e-09	3845/3265/207/5295/208/5290/4893/8503/10000	9
hsa04725	hsa04725	Cholinergic synapse	11/81	113/8158	1.18444e-08	3.29371e-08	1.04183e-08	2534/3845/3265/207/596/5295/208/5290/4893/8503/10000	11
hsa04935	hsa04935	Growth hormone synthesis, secretion and action	11/81	119/8158	2.04782e-08	5.61768e-08	1.77692e-08	5601/6774/3845/3265/207/5295/208/5290/4893/8503/10000	11
hsa04137	hsa04137	Mitophagy - animal	9/81	72/8158	3.05667e-08	8.27339e-08	2.61694e-08	1869/5601/3091/9927/7157/3845/3265/23710/4893	9
hsa05208	hsa05208	Chemical carcinogenesis - reactive oxygen species	14/81	223/8158	3.11536e-08	8.3213e-08	2.63209e-08	5601/5728/3091/3845/3265/207/673/5295/208/5290/4893/8503/10000/5580	14
hsa04062	hsa04062	Chemokine signaling pathway	13/81	192/8158	4.18469e-08	1.10324e-07	3.48962e-08	6774/3845/3265/207/673/5295/208/6093/5290/4893/8503/10000/5580	13
hsa04926	hsa04926	Relaxin signaling pathway	11/81	129/8158	4.77214e-08	1.24198e-07	3.92849e-08	5601/3845/1277/3265/207/5295/208/5290/4893/8503/10000	11
hsa04650	hsa04650	Natural killer cell mediated cytotoxicity	11/81	131/8158	5.60129e-08	1.43932e-07	4.55268e-08	355/2534/8797/3845/3265/673/4772/5295/5290/4893/8503	11
hsa04010	hsa04010	MAPK signaling pathway	15/81	294/8158	1.49684e-07	3.79822e-07	1.20141e-07	5601/355/7157/4609/3845/5598/3265/207/673/3480/4772/208/4791/4893/10000	15
hsa04930	hsa04930	Type II diabetes mellitus	7/81	46/8158	2.86561e-07	7.18172e-07	2.27164e-07	5601/6517/5295/5290/8503/5315/5580	7
hsa04920	hsa04920	Adipocytokine signaling pathway	8/81	69/8158	3.40554e-07	8.43079e-07	2.66673e-07	5601/6774/6517/207/208/5564/6513/10000	8
hsa05415	hsa05415	Diabetic cardiomyopathy	12/81	203/8158	6.3829e-07	1.56112e-06	4.93795e-07	5601/5728/6517/1277/207/5295/208/5290/8503/6513/10000/5580	12
hsa05142	hsa05142	Chagas disease	9/81	102/8158	6.47056e-07	1.56372e-06	4.94617e-07	5601/841/355/207/5295/208/5290/8503/10000	9
hsa05131	hsa05131	Shigellosis	13/81	247/8158	7.87208e-07	1.88004e-06	5.94671e-07	5601/55054/7157/207/4193/596/5295/208/6093/5290/8503/10000/5580	13
hsa05132	hsa05132	Salmonella infection	13/81	249/8158	8.62761e-07	2.03652e-06	6.44167e-07	5601/840/841/4609/8797/4646/3265/207/596/208/5290/3320/10000	13
hsa05135	hsa05135	Yersinia infection	10/81	137/8158	8.74302e-07	2.04004e-06	6.4528e-07	5601/207/3984/4772/5295/208/6093/5290/8503/10000	10
hsa04923	hsa04923	Regulation of lipolysis in adipocytes	7/81	57/8158	1.2967e-06	2.99125e-06	9.46157e-07	5743/207/5295/208/5290/8503/10000	7
hsa04072	hsa04072	Phospholipase D signaling pathway	10/81	148/8158	1.7782e-06	4.05588e-06	1.28291e-06	2534/3845/3265/207/5295/208/5290/4893/8503/10000	10
hsa04921	hsa04921	Oxytocin signaling pathway	10/81	154/8158	2.55331e-06	5.75913e-06	1.82166e-06	1026/595/3845/5598/3265/5743/4772/6093/4893/5564	10
hsa04611	hsa04611	Platelet activation	9/81	124/8158	3.36142e-06	7.49854e-06	2.37185e-06	2534/1277/207/5295/208/6093/5290/8503/10000	9
hsa04666	hsa04666	Fc gamma R-mediated phagocytosis	8/81	97/8158	4.70545e-06	1.03827e-05	3.28413e-06	207/3984/5295/208/5290/8503/10000/5580	8
hsa04973	hsa04973	Carbohydrate digestion and absorption	6/81	47/8158	6.16606e-06	1.34592e-05	4.25727e-06	207/5295/208/5290/8503/10000	6
hsa04015	hsa04015	Rap1 signaling pathway	11/81	210/8158	6.32285e-06	1.36547e-05	4.31908e-06	3845/3265/207/673/3480/5295/208/5290/4893/8503/10000	11
hsa05164	hsa05164	Influenza A	10/81	171/8158	6.54527e-06	1.39862e-05	4.42395e-06	3716/841/355/8797/207/5295/208/5290/8503/10000	10
hsa04620	hsa04620	Toll-like receptor signaling pathway	8/81	104/8158	7.92997e-06	1.67686e-05	5.30404e-06	5601/841/207/5295/208/5290/8503/10000	8
hsa04371	hsa04371	Apelin signaling pathway	9/81	139/8158	8.6086e-06	1.80159e-05	5.69859e-06	595/3845/3265/182/207/208/4893/5564/10000	9
hsa04936	hsa04936	Alcoholic liver disease	9/81	142/8158	1.02433e-05	2.12182e-05	6.7115e-06	595/5601/841/355/207/208/5564/10000/2194	9
hsa04360	hsa04360	Axon guidance	10/81	182/8158	1.13662e-05	2.33064e-05	7.37201e-06	2534/3845/3265/3984/5295/6093/5290/4893/8503/1948	10
hsa05145	hsa05145	Toxoplasmosis	8/81	112/8158	1.3732e-05	2.78759e-05	8.81737e-06	5601/3716/6774/841/207/596/208/10000	8
hsa04215	hsa04215	Apoptosis - multiple species	5/81	32/8158	1.39031e-05	2.79438e-05	8.83886e-06	10018/5601/840/841/596	5
hsa04014	hsa04014	Ras signaling pathway	11/81	235/8158	1.8365e-05	3.655e-05	1.15611e-05	5601/3845/3265/207/3480/5295/208/5290/4893/8503/10000	11
hsa04934	hsa04934	Cushing syndrome	9/81	155/8158	2.07599e-05	4.09151e-05	1.29418e-05	1026/1869/5925/595/1871/324/673/1017/8323	9
hsa04810	hsa04810	Regulation of actin cytoskeleton	10/81	218/8158	5.4024e-05	0.000105451	3.33549e-05	324/3845/3265/673/3984/5295/6093/5290/4893/8503	10
hsa05022	hsa05022	Pathways of neurodegeneration - multiple diseases	15/81	476/8158	5.67632e-05	0.000109742	3.47123e-05	351/5601/324/840/841/9927/355/3845/3265/5743/596/673/4893/9821/8323	15
hsa04024	hsa04024	cAMP signaling pathway	10/81	221/8158	6.06401e-05	0.000116131	3.67333e-05	5601/207/673/4772/5295/208/6093/5290/8503/10000	10
hsa04621	hsa04621	NOD-like receptor signaling pathway	9/81	184/8158	8.00176e-05	0.000150541	4.76173e-05	5601/3716/55054/841/9927/596/23710/3320/5580	9
hsa05017	hsa05017	Spinocerebellar ataxia	8/81	143/8158	8.00908e-05	0.000150541	4.76173e-05	5601/207/5295/208/5290/8503/9821/10000	8
hsa04217	hsa04217	Necroptosis	8/81	159/8158	0.000168035	0.000312946	9.89874e-05	5601/3716/6774/841/355/8797/596/3320	8
hsa04310	hsa04310	Wnt signaling pathway	8/81	170/8158	0.000265924	0.00049075	0.000155228	595/894/5601/324/7157/4609/4772/8323	8
hsa04658	hsa04658	Th1 and Th2 cell differentiation	6/81	92/8158	0.000287198	0.000525236	0.000166136	5601/3716/864/182/4772/4094	6
hsa04730	hsa04730	Long-term depression	5/81	60/8158	0.000303445	0.0005472	0.000173084	3845/3265/673/3480/4893	5
hsa04912	hsa04912	GnRH signaling pathway	6/81	93/8158	0.000304599	0.0005472	0.000173084	5601/3845/5598/3265/4893/5580	6
hsa04350	hsa04350	TGF-beta signaling pathway	6/81	94/8158	0.000322818	0.000574842	0.000181827	5933/1875/4092/4609/6093/90	6
hsa04960	hsa04960	Aldosterone-regulated sodium reabsorption	4/81	37/8158	0.000464331	0.000819645	0.00025926	3845/5295/5290/8503	4
hsa05202	hsa05202	Transcriptional misregulation in cancer	8/81	193/8158	0.0006232	0.0010906	0.000344966	1026/894/7157/4609/4193/3480/5468/4094	8
hsa04922	hsa04922	Glucagon signaling pathway	6/81	107/8158	0.000646916	0.00112243	0.000355033	207/208/5564/6513/10000/5315	6
hsa04659	hsa04659	Th17 cell differentiation	6/81	108/8158	0.000679609	0.00116916	0.000369814	5601/3716/6774/3091/4772/3320	6
hsa05130	hsa05130	Pathogenic Escherichia coli infection	8/81	197/8158	0.000713419	0.00121701	0.00038495	5601/840/841/355/2534/8797/4646/6093	8
hsa04726	hsa04726	Serotonergic synapse	6/81	115/8158	0.000945856	0.00160007	0.000506116	351/3845/3265/5743/673/4893	6
hsa05152	hsa05152	Tuberculosis	7/81	180/8158	0.00199216	0.00334223	0.00105717	5601/3716/841/207/596/208/10000	7
hsa04657	hsa04657	IL-17 signaling pathway	5/81	94/8158	0.00234551	0.00390278	0.00123448	5601/841/5598/5743/3320	5
hsa04750	hsa04750	Inflammatory mediator regulation of TRP channels	5/81	98/8158	0.00281385	0.004644	0.00146893	5601/5295/5290/8503/5580	5
hsa05217	hsa05217	Basal cell carcinoma	4/81	63/8158	0.0034456	0.00564078	0.00178422	1026/324/7157/8323	4
hsa04720	hsa04720	Long-term potentiation	4/81	67/8158	0.00430307	0.00698818	0.00221042	3845/3265/673/4893	4
hsa04390	hsa04390	Hippo signaling pathway	6/81	157/8158	0.00456799	0.00735954	0.00232788	595/894/324/4092/4609/8323	6

## Sheet: Table S2. Reactome
Table S2. The significant Reactome pathways enriched by the targets of CSF associated miRNAs
(Plasma)-- CSF Aβ1-42 associated miRNAs
Pathway identifier	Pathway name	#Entities found	#Entities total	Entities ratio	Entities pValue	Entities FDR	#Reactions found	#Reactions total	Reactions ratio	Species identifier	Species name	Submitted entities found	Mapped entities	Found reaction identifiers
R-HSA-5663202	Diseases of signal transduction by growth factor receptors and second messengers	30	498	0.0328887	9.99201e-16	8.3733e-13	120	478	0.0343095	9606	Homo sapiens	SMAD2;CDKN1A;HDAC2;JAG1;YES1;CDKN1B;SMAD3;IRS1;STAT1;STAT3;BRAF;IRS2;PTPN12;ESR1;ACTB;RBX1;TGFBR2;NRAS;SPRED1;ADAM17;MYC;MDM2;RAC1;SPTBN1		R-HSA-9656211;R-HSA-9656209;R-HSA-9656215;R-HSA-9656214;R-HSA-9656213;R-HSA-9656212;R-HSA-2666278;R-HSA-9665408;R-HSA-9701810;R-HSA-2730752;R-HSA-3315483;R-HSA-4396393;R-HSA-2900743;R-HSA-2400009;R-HSA-2900765;R-HSA-9665700;R-HSA-9665707;R-HSA-9725357;R-HSA-9712085;R-HSA-2769007;R-HSA-6803234;R-HSA-9712082;R-HSA-6803233;R-HSA-5655326;R-HSA-9672159;R-HSA-9712088;R-HSA-9664991;R-HSA-2768999;R-HSA-6…
R-HSA-162582	Signal Transduction	67	3019	0.199379	1.41964e-12	5.9483e-10	585	2508	0.180017	9606	Homo sapiens	CDKN1A;CDKN1B;IRS1;CTNND1;ITSN1;IRS2;BMI1;F11R;CHD1;ACTB;IGF1R;SOX2;PPP3CA;SPRED1;MYC;ITGB8;SOX9;RAC1;DDX17;SWAP70;TMOD3;RBX1;TGFBR2;SENP1;ADAM17;CRK;ARF6;HDAC2;ROCK1;EPAS1;PXN;ADD3;HIF1A;NRAS;MYO6;E2F3;EIF4E;SRGAP1;SPTBN1;PAK4;SMAD2;TGFB2;JAG1;YES1;SMAD3;STAT1;STAT3;NFATC1;BRAF;PTPN12;ESR1;ACVR2B;CYLD;RPS6KB1;SP1;CDK4;MDM2		R-HSA-9018505;R-HSA-178178;R-HSA-9701524;R-HSA-9701525;R-HSA-9008267;R-HSA-9632918;R-HSA-9604247;R-HSA-1562641;R-HSA-9008271;R-HSA-2187303;R-HSA-9008270;R-HSA-9018497;R-HSA-9018499;R-HSA-9701534;R-HSA-9008258;R-HSA-8981637;R-HSA-5654618;R-HSA-2187309;R-HSA-9701529;R-HSA-9018503;R-HSA-178189;R-HSA-9701531;R-HSA-171026;R-HSA-3858475;R-HSA-9008285;R-HSA-9021596;R-HSA-9632906;R-HSA-9632910;R-HSA-2187…
R-HSA-9006934	Signaling by Receptor Tyrosine Kinases	25	620	0.0409457	1.49451e-09	4.16968e-07	160	746	0.0535458	9606	Homo sapiens	HDAC2;YES1;ROCK1;IRS1;STAT1;STAT3;PXN;CTNND1;BRAF;IRS2;PTPN12;HIF1A;ESR1;ACTB;IGF1R;NRAS;ADAM17;SPRED1;MYC;RAC1;CRK;ARF6		R-HSA-9725332;R-HSA-9701524;R-HSA-1295634;R-HSA-177923;R-HSA-9701525;R-HSA-205319;R-HSA-1562641;R-HSA-8875661;R-HSA-9032067;R-HSA-9701534;R-HSA-8875659;R-HSA-5654618;R-HSA-9701529;R-HSA-9701531;R-HSA-177938;R-HSA-171026;R-HSA-9612672;R-HSA-177946;R-HSA-177945;R-HSA-5654600;R-HSA-9701556;R-HSA-5654647;R-HSA-9610163;R-HSA-9701557;R-HSA-8851877;R-HSA-9036970;R-HSA-9612980;R-HSA-2428930;R-HSA-1963578…
R-HSA-9617828	FOXO-mediated transcription of cell cycle genes	7	27	0.00178312	1.1189e-08	2.3385e-06	10	22	0.0015791	9606	Homo sapiens	SMAD2;CDKN1A;CDKN1B;SMAD3		R-HSA-9625520;R-HSA-9617840;R-HSA-6803411;R-HSA-9625510;R-HSA-9618004;R-HSA-9618021;R-HSA-9617848;R-HSA-9617838;R-HSA-6803403;R-HSA-9617996
R-HSA-1280215	Cytokine Signaling in Immune system	32	1107	0.0731079	1.85601e-08	3.09954e-06	164	725	0.0520385	9606	Homo sapiens	CDKN1A;CD40;YES1;CDKN1B;SMAD3;IRS1;STAT1;TNFSF13;STAT3;IRS2;PTPN12;HIF1A;RBX1;SOX2;SOCS2;NRAS;ADAM17;MYC;FSCN1;EIF4E;CRK		R-HSA-9730967;R-HSA-1112602;R-HSA-8984963;R-HSA-8987266;R-HSA-1112604;R-HSA-8985988;R-HSA-8984964;R-HSA-8987270;R-HSA-8987014;R-HSA-8987033;R-HSA-9607304;R-HSA-8982163;R-HSA-1112587;R-HSA-8982162;R-HSA-8982165;R-HSA-879917;R-HSA-8950441;R-HSA-6784323;R-HSA-8952749;R-HSA-8987052;R-HSA-8983983;R-HSA-1031716;R-HSA-6786124;R-HSA-1031713;R-HSA-6789960;R-HSA-5668454;R-HSA-8983996;R-HSA-1168423;R-HSA-90…
R-HSA-449147	Signaling by Interleukins	24	658	0.0434553	2.2344e-08	3.10581e-06	110	505	0.0362475	9606	Homo sapiens	CDKN1A;SMAD3;YES1;IRS1;STAT1;STAT3;IRS2;PTPN12;HIF1A;RBX1;SOCS2;SOX2;MYC;FSCN1;CRK		R-HSA-1112602;R-HSA-8984963;R-HSA-8987266;R-HSA-1112604;R-HSA-8985988;R-HSA-8984964;R-HSA-8987270;R-HSA-8987014;R-HSA-8987033;R-HSA-8982163;R-HSA-1112587;R-HSA-8982162;R-HSA-8982165;R-HSA-879917;R-HSA-8950441;R-HSA-6784323;R-HSA-8952749;R-HSA-8987052;R-HSA-8983983;R-HSA-6786124;R-HSA-6789960;R-HSA-8983996;R-HSA-9012671;R-HSA-8987070;R-HSA-9009072;R-HSA-8950453;R-HSA-8987063;R-HSA-8987080;R-HSA-89…
R-HSA-9006927	Signaling by Non-Receptor Tyrosine Kinases	9	71	0.00468894	3.97191e-08	3.94505e-06	19	53	0.00380419	9606	Homo sapiens	NRAS;CDKN1B;CDK4;EPAS1;STAT3;PXN;RAC1;HIF1A;CRK		R-HSA-8981353;R-HSA-8981355;R-HSA-8848804;R-HSA-8848611;R-HSA-8856930;R-HSA-8857583;R-HSA-2730595;R-HSA-8848812;R-HSA-8848618;R-HSA-2730599;R-HSA-8848087;R-HSA-8848150;R-HSA-8848436;R-HSA-8848596;R-HSA-8848178;R-HSA-8848414;R-HSA-8848606;R-HSA-8848124;R-HSA-9634702
R-HSA-8848021	Signaling by PTK6	9	71	0.00468894	3.97191e-08	3.94505e-06	19	53	0.00380419	9606	Homo sapiens	NRAS;CDKN1B;CDK4;EPAS1;STAT3;PXN;RAC1;HIF1A;CRK		R-HSA-8981353;R-HSA-8981355;R-HSA-8848804;R-HSA-8848611;R-HSA-8856930;R-HSA-8857583;R-HSA-2730595;R-HSA-8848812;R-HSA-8848618;R-HSA-2730599;R-HSA-8848087;R-HSA-8848150;R-HSA-8848436;R-HSA-8848596;R-HSA-8848178;R-HSA-8848414;R-HSA-8848606;R-HSA-8848124;R-HSA-9634702
R-HSA-1266738	Developmental Biology	34	1274	0.0841368	4.24199e-08	3.94505e-06	158	568	0.0407695	9606	Homo sapiens	CDKN1A;HDAC2;ROCK1;EPAS1;ITSN1;IRS2;ACTB;SOX2;NRAS;CDH2;MYC;SOX9;RAC1;SRGAP1;SPTBN1;PAK4;SMAD2;YES1;SMAD3;STAT3;ACVR2B;FLI1;RBX1;KLF5;SP1;CDK4;ITGA9		R-HSA-2972975;R-HSA-3928633;R-HSA-3928632;R-HSA-480515;R-HSA-9618582;R-HSA-452353;R-HSA-2972965;R-HSA-3928627;R-HSA-9618586;R-HSA-2972964;R-HSA-419087;R-HSA-2972967;R-HSA-3928625;R-HSA-9618584;R-HSA-2972966;R-HSA-2972960;R-HSA-2972962;R-HSA-3928628;R-HSA-480520;R-HSA-3928619;R-HSA-3928616;R-HSA-3928623;R-HSA-451347;R-HSA-3928620;R-HSA-452894;R-HSA-9634442;R-HSA-2972977;R-HSA-9634445;R-HSA-2972979…
R-HSA-9006936	Signaling by TGFB family members	11	136	0.00898164	1.1047e-07	8.72003e-06	93	125	0.00897215	9606	Homo sapiens	SMAD2;TGFB2;SMAD3;STAT1;SP1;MYC;ITGB8;F11R;ACVR2B;TGFBR2		R-HSA-178178;R-HSA-201475;R-HSA-9730967;R-HSA-2160931;R-HSA-2160932;R-HSA-2187303;R-HSA-2160935;R-HSA-870538;R-HSA-9736979;R-HSA-201476;R-HSA-4332235;R-HSA-9736984;R-HSA-2187309;R-HSA-4332236;R-HSA-178189;R-HSA-2395320;R-HSA-209055;R-HSA-2187325;R-HSA-2176445;R-HSA-9736970;R-HSA-2187395;R-HSA-2134532;R-HSA-2187401;R-HSA-178218;R-HSA-173483;R-HSA-173481;R-HSA-2187405;R-HSA-1225919;R-HSA-173488;R-H…
R-HSA-170834	Signaling by TGF-beta Receptor Complex	10	107	0.00706644	1.14737e-07	8.72003e-06	79	100	0.00717772	9606	Homo sapiens	SMAD2;TGFB2;SMAD3;STAT1;SP1;MYC;ITGB8;F11R;TGFBR2		R-HSA-178178;R-HSA-9730967;R-HSA-2160931;R-HSA-2160932;R-HSA-2187303;R-HSA-2160935;R-HSA-870538;R-HSA-9736979;R-HSA-4332235;R-HSA-9736984;R-HSA-2187309;R-HSA-4332236;R-HSA-178189;R-HSA-2395320;R-HSA-209055;R-HSA-2187325;R-HSA-2176445;R-HSA-9736970;R-HSA-2187395;R-HSA-2134532;R-HSA-2187401;R-HSA-178218;R-HSA-173483;R-HSA-173481;R-HSA-2187405;R-HSA-173488;R-HSA-2186643;R-HSA-9731111;R-HSA-9736992;R…
R-HSA-6785807	Interleukin-4 and Interleukin-13 signaling	13	211	0.0139348	1.69036e-07	1.16635e-05	19	47	0.00337353	9606	Homo sapiens	SOX2;CDKN1A;STAT1;MYC;STAT3;FSCN1;HIF1A		R-HSA-6788582;R-HSA-6790022;R-HSA-6788623;R-HSA-6786095;R-HSA-6789615;R-HSA-6788622;R-HSA-6790029;R-HSA-6786124;R-HSA-6790025;R-HSA-6789960;R-HSA-6790038;R-HSA-6786293;R-HSA-6790036;R-HSA-6788628;R-HSA-6786097;R-HSA-6797245;R-HSA-6788571;R-HSA-6790041;R-HSA-6786072
R-HSA-452723	Transcriptional regulation of pluripotent stem cells	7	45	0.00297187	3.46024e-07	2.21455e-05	31	35	0.0025122	9606	Homo sapiens	SOX2;SMAD2;EPAS1;STAT3		R-HSA-2972975;R-HSA-480515;R-HSA-2972965;R-HSA-452750;R-HSA-2972964;R-HSA-2972967;R-HSA-480204;R-HSA-2972966;R-HSA-2972960;R-HSA-2895778;R-HSA-2972962;R-HSA-480520;R-HSA-480470;R-HSA-452894;R-HSA-452958;R-HSA-452701;R-HSA-2972977;R-HSA-2972979;R-HSA-2972978;R-HSA-6800120;R-HSA-452838;R-HSA-452515;R-HSA-480685;R-HSA-480301;R-HSA-452392;R-HSA-1112609;R-HSA-2972956;R-HSA-452338;R-HSA-2972949;R-HSA-2…
R-HSA-8866911	TFAP2 (AP-2) family regulates transcription of cell cycle factors	4	6	0.000396249	4.28101e-07	2.52579e-05	4	4	0.000287109	9606	Homo sapiens	KDM5B;CDKN1A;MYC		R-HSA-8865265;R-HSA-8865280;R-HSA-8865244;R-HSA-8865256
R-HSA-982772	Growth hormone receptor signaling	6	29	0.0019152	4.75588e-07	2.61573e-05	6	28	0.00200976	9606	Homo sapiens	SOCS2;ADAM17;IRS1;STAT1;STAT3;IRS2		R-HSA-1168768;R-HSA-1168423;R-HSA-1168777;R-HSA-1168809;R-HSA-1168813;R-HSA-1168767
R-HSA-9616222	Transcriptional regulation of granulopoiesis	8	71	0.00468894	5.54317e-07	2.88245e-05	12	27	0.00193798	9606	Homo sapiens	CDKN1A;KLF5;CDK4;MYC;STAT3;FLI1		R-HSA-9616243;R-HSA-9624112;R-HSA-9616214;R-HSA-9618582;R-HSA-9617194;R-HSA-9618586;R-HSA-9634442;R-HSA-9622363;R-HSA-9618584;R-HSA-9617209;R-HSA-9634445;R-HSA-9624668
R-HSA-8939211	ESR-mediated signaling	13	257	0.0169727	1.50654e-06	7.38202e-05	88	114	0.0081826	9606	Homo sapiens	DDX17;NRAS;CDKN1B;SP1;MYC;CHD1;ESR1;IGF1R		R-HSA-9018505;R-HSA-9008267;R-HSA-9011981;R-HSA-9632918;R-HSA-9021068;R-HSA-9023884;R-HSA-8931981;R-HSA-9633044;R-HSA-9008271;R-HSA-9011983;R-HSA-9008270;R-HSA-9018497;R-HSA-9009536;R-HSA-9011971;R-HSA-9018499;R-HSA-9634584;R-HSA-9008258;R-HSA-9009541;R-HSA-9011975;R-HSA-9632412;R-HSA-9018503;R-HSA-9011997;R-HSA-9008285;R-HSA-9021596;R-HSA-9011985;R-HSA-9632906;R-HSA-9021072;R-HSA-9011984;R-HSA-9…
R-HSA-2219528	PI3K/AKT Signaling in Cancer	9	124	0.00818914	3.90446e-06	0.000179605	3	21	0.00150732	9606	Homo sapiens	CDKN1A;CDKN1B;IRS1;MDM2;IRS2;RAC1;ESR1		R-HSA-2399969;R-HSA-2399981;R-HSA-2400009
R-HSA-201556	Signaling by ALK	6	43	0.00283978	4.52547e-06	0.000199121	17	40	0.00287109	9606	Homo sapiens	HDAC2;IRS1;MYC;STAT3;HIF1A		R-HSA-9725332;R-HSA-9701524;R-HSA-9701556;R-HSA-9701557;R-HSA-9701525;R-HSA-9700156;R-HSA-9725117;R-HSA-9701565;R-HSA-9701534;R-HSA-9701529;R-HSA-9701562;R-HSA-9701531;R-HSA-9701569;R-HSA-9701537;R-HSA-9701548;R-HSA-9701549;R-HSA-9700168
R-HSA-9670439	Signaling by phosphorylated juxtamembrane, extracellular and kinase domain KIT mutants	5	28	0.00184916	8.9797e-06	0.000350208	8	11	0.000789549	9606	Homo sapiens	NRAS;YES1;STAT1;STAT3		R-HSA-9670418;R-HSA-9670417;R-HSA-9670416;R-HSA-9670436;R-HSA-9670426;R-HSA-9670414;R-HSA-9670413;R-HSA-9670412
R-HSA-9669938	Signaling by KIT in disease	5	28	0.00184916	8.9797e-06	0.000350208	8	26	0.00186621	9606	Homo sapiens	NRAS;YES1;STAT1;STAT3		R-HSA-9670418;R-HSA-9670417;R-HSA-9670416;R-HSA-9670436;R-HSA-9670426;R-HSA-9670414;R-HSA-9670413;R-HSA-9670412
R-HSA-1433557	Signaling by SCF-KIT	6	51	0.00336812	1.18274e-05	0.000443352	21	39	0.00279931	9606	Homo sapiens	NRAS;YES1;STAT1;STAT3;RAC1		R-HSA-1433428;R-HSA-205319;R-HSA-1433456;R-HSA-1433488;R-HSA-1562641;R-HSA-1470012;R-HSA-1433471;R-HSA-1470010;R-HSA-1470009;R-HSA-1472121;R-HSA-205234;R-HSA-1433415;R-HSA-1433542;R-HSA-205238;R-HSA-205205;R-HSA-1433506;R-HSA-1433454;R-HSA-1433451;R-HSA-1433418;R-HSA-1433514;R-HSA-205244
R-HSA-3928662	EPHB-mediated forward signaling	6	52	0.00343416	1.31846e-05	0.000443352	15	26	0.00186621	9606	Homo sapiens	YES1;ROCK1;ITSN1;RAC1;ACTB		R-HSA-3928601;R-HSA-3928600;R-HSA-3928632;R-HSA-4093336;R-HSA-3928627;R-HSA-3928595;R-HSA-3928619;R-HSA-3928623;R-HSA-3928620;R-HSA-3928577;R-HSA-3928576;R-HSA-3928583;R-HSA-3928645;R-HSA-3928612;R-HSA-3928644
R-HSA-8864260	Transcriptional regulation by the AP-2 (TFAP2) family of transcription factors	6	52	0.00343416	1.31846e-05	0.000443352	7	44	0.0031582	9606	Homo sapiens	KDM5B;CDKN1A;MYC;ESR1		R-HSA-8937369;R-HSA-8865265;R-HSA-8865280;R-HSA-8864381;R-HSA-8865244;R-HSA-8864395;R-HSA-8865256
R-HSA-9614085	FOXO-mediated transcription	8	110	0.00726456	1.34349e-05	0.000443352	14	85	0.00610106	9606	Homo sapiens	SMAD2;CDKN1A;HDAC2;CDKN1B;SMAD3		R-HSA-9625520;R-HSA-9617840;R-HSA-9618004;R-HSA-9625749;R-HSA-9617848;R-HSA-6803403;R-HSA-9625693;R-HSA-6803411;R-HSA-9625510;R-HSA-9625124;R-HSA-9618021;R-HSA-9617838;R-HSA-9617996;R-HSA-9625101
R-HSA-1266695	Interleukin-7 signaling	5	31	0.00204729	1.45956e-05	0.000464501	6	26	0.00186621	9606	Homo sapiens	SOCS2;IRS1;STAT3;IRS2		R-HSA-8983003;R-HSA-9012671;R-HSA-8983011;R-HSA-8983059;R-HSA-8983077;R-HSA-8983078
R-HSA-8878166	Transcriptional regulation by RUNX2	9	147	0.0097081	1.49839e-05	0.000464501	16	84	0.00602929	9606	Homo sapiens	CDKN1A;YES1;CDK4;STAT1;SOX9;PPM1D;ESR1;RBX1		R-HSA-8939688;R-HSA-9008456;R-HSA-9008015;R-HSA-8939904;R-HSA-9008475;R-HSA-8939706;R-HSA-8937820;R-HSA-8939900;R-HSA-9008412;R-HSA-9007999;R-HSA-8985343;R-HSA-9008479;R-HSA-9008478;R-HSA-9008433;R-HSA-8937844;R-HSA-9008822
R-HSA-2990846	SUMOylation	10	192	0.01268	1.98679e-05	0.000560212	22	140	0.0100488	9606	Homo sapiens	DDX17;HDAC2;SP1;DNMT3A;MDM2;RPA1;BMI1;ESR1;SENP1		R-HSA-4551655;R-HSA-5228523;R-HSA-3108203;R-HSA-4551616;R-HSA-4570499;R-HSA-2997706;R-HSA-4616015;R-HSA-3900177;R-HSA-4551727;R-HSA-3927824;R-HSA-2993763;R-HSA-6804468;R-HSA-3900047;R-HSA-3247493;R-HSA-2990840;R-HSA-4090408;R-HSA-2990842;R-HSA-4655440;R-HSA-3900194;R-HSA-4570463;R-HSA-3108209;R-HSA-3000434
R-HSA-1980143	Signaling by NOTCH1	7	84	0.00554748	2.00076e-05	0.000560212	10	39	0.00279931	9606	Homo sapiens	HDAC2;ADAM17;JAG1;MYC;HIF1A;RBX1		R-HSA-4396371;R-HSA-1912396;R-HSA-157632;R-HSA-1852623;R-HSA-1980042;R-HSA-1980074;R-HSA-1980138;R-HSA-1912388;R-HSA-1912385;R-HSA-1980067
R-HSA-8878159	Transcriptional regulation by RUNX3	8	118	0.00779289	2.20886e-05	0.000596392	12	47	0.00337353	9606	Homo sapiens	CDKN1A;SMAD3;JAG1;MYC;MDM2		R-HSA-8952232;R-HSA-8878212;R-HSA-4411367;R-HSA-8878130;R-HSA-8878178;R-HSA-8952382;R-HSA-8878193;R-HSA-8878143;R-HSA-8952226;R-HSA-8952371;R-HSA-8878186;R-HSA-4411357
R-HSA-9661069	Defective binding of RB1 mutants to E2F1,(E2F2, E2F3)	4	17	0.00112271	2.541e-05	0.000660659	1	1	7.17772e-05	9606	Homo sapiens	CDKN1A;CDKN1B;CDK4;E2F3		R-HSA-9659782
R-HSA-9659787	Aberrant regulation of mitotic G1/S transition in cancer due to RB1 defects	4	17	0.00112271	2.541e-05	0.000660659	1	2	0.000143554	9606	Homo sapiens	CDKN1A;CDKN1B;CDK4;E2F3		R-HSA-9659782
R-HSA-2559583	Cellular Senescence	10	200	0.0132083	2.80007e-05	0.000696836	27	90	0.00645995	9606	Homo sapiens	CDKN1A;CDKN1B;CDK4;SP1;STAT3;MDM2;E2F3;BMI1;ETS1		R-HSA-182594;R-HSA-3240765;R-HSA-3240766;R-HSA-3229089;R-HSA-3223200;R-HSA-3788705;R-HSA-187934;R-HSA-3788708;R-HSA-3229102;R-HSA-6804998;R-HSA-3240787;R-HSA-6804996;R-HSA-3209109;R-HSA-3200023;R-HSA-6804879;R-HSA-3858387;R-HSA-3786258;R-HSA-4647594;R-HSA-3132737;R-HSA-4647593;R-HSA-3209096;R-HSA-3240777;R-HSA-3209098;R-HSA-4647613;R-HSA-69562;R-HSA-3240783;R-HSA-3240782
R-HSA-3656532	TGFBR1 KD Mutants in Cancer	3	6	0.000396249	3.02972e-05	0.000696836	1	1	7.17772e-05	9606	Homo sapiens	SMAD2;SMAD3;TGFBR2		R-HSA-3656523
R-HSA-69895	Transcriptional activation of cell cycle inhibitor p21	3	6	0.000396249	3.02972e-05	0.000696836	4	5	0.000358886	9606	Homo sapiens	CDKN1A		R-HSA-6803411;R-HSA-6803388;R-HSA-6803403;R-HSA-6803801
R-HSA-69560	Transcriptional activation of p53 responsive genes	3	6	0.000396249	3.02972e-05	0.000696836	4	5	0.000358886	9606	Homo sapiens	CDKN1A		R-HSA-6803411;R-HSA-6803388;R-HSA-6803403;R-HSA-6803801
R-HSA-9701898	STAT3 nuclear events downstream of ALK signaling	4	18	0.00118875	3.16997e-05	0.000697393	10	10	0.000717772	9606	Homo sapiens	HDAC2;STAT3;HIF1A		R-HSA-9701556;R-HSA-9701557;R-HSA-9701569;R-HSA-9701537;R-HSA-9701548;R-HSA-9701565;R-HSA-9701549;R-HSA-9701534;R-HSA-9701562;R-HSA-9701531
R-HSA-446353	Cell-extracellular matrix interactions	4	19	0.00125479	3.90604e-05	0.000812128	4	10	0.000717772	9606	Homo sapiens	PXN;ILK;ACTB		R-HSA-446391;R-HSA-446322;R-HSA-432897;R-HSA-430347
R-HSA-4420097	VEGFA-VEGFR2 Pathway	8	129	0.00851935	4.12457e-05	0.000812128	19	79	0.0056704	9606	Homo sapiens	NRAS;ROCK1;PXN;CTNND1;RAC1;CRK;ACTB		R-HSA-5218827;R-HSA-5218826;R-HSA-2029465;R-HSA-5218822;R-HSA-8951586;R-HSA-5218916;R-HSA-5218850;R-HSA-5228992;R-HSA-5357472;R-HSA-5218845;R-HSA-5218811;R-HSA-5357477;R-HSA-5357445;R-HSA-5218809;R-HSA-5218841;R-HSA-5218839;R-HSA-5218838;R-HSA-5357483;R-HSA-3928647
R-HSA-2173793	Transcriptional activity of SMAD2/SMAD3:SMAD4 heterotrimer	6	64	0.00422665	4.16967e-05	0.000812128	41	51	0.00366064	9606	Homo sapiens	SMAD2;SMAD3;STAT1;SP1;MYC		R-HSA-9730967;R-HSA-9733207;R-HSA-2187303;R-HSA-870538;R-HSA-9736979;R-HSA-9733203;R-HSA-2176491;R-HSA-9736984;R-HSA-2187309;R-HSA-2186607;R-HSA-2186741;R-HSA-1484099;R-HSA-2176503;R-HSA-2176502;R-HSA-2186747;R-HSA-209055;R-HSA-2187325;R-HSA-2187388;R-HSA-170847;R-HSA-9736970;R-HSA-2187395;R-HSA-2187330;R-HSA-2031355;R-HSA-2179274;R-HSA-173481;R-HSA-173545;R-HSA-9736959;R-HSA-9733247;R-HSA-217927…
R-HSA-9012999	RHO GTPase cycle	15	460	0.0303791	4.31185e-05	0.000812128	29	91	0.00653173	9606	Homo sapiens	JAG1;ROCK1;SWAP70;TMOD3;ITSN1;ADD3;ACTB;SENP1;MYO6;RAC1;SRGAP1;SPTBN1;PAK4		R-HSA-9018766;R-HSA-8981637;R-HSA-9018758;R-HSA-9013145;R-HSA-9013144;R-HSA-9014296;R-HSA-9013147;R-HSA-9018778;R-HSA-9693125;R-HSA-9013009;R-HSA-9693198;R-HSA-9013143;R-HSA-9014294;R-HSA-9696268;R-HSA-9013161;R-HSA-9018794;R-HSA-9014433;R-HSA-9013024;R-HSA-9018787;R-HSA-9017507;R-HSA-9013157;R-HSA-9013159;R-HSA-9018808;R-HSA-9018747;R-HSA-9018746;R-HSA-9691168;R-HSA-9691174;R-HSA-9014449;R-HSA-9…
R-HSA-446728	Cell junction organization	7	95	0.00627394	4.33713e-05	0.000812128	9	37	0.00265576	9606	Homo sapiens	CDH2;PXN;CTNND1;ILK;F11R;ACTB		R-HSA-446391;R-HSA-5692437;R-HSA-446322;R-HSA-432897;R-HSA-419981;R-HSA-433725;R-HSA-419002;R-HSA-430347;R-HSA-419001
R-HSA-8849471	PTK6 Regulates RHO GTPases, RAS GTPase and MAP kinases	4	20	0.00132083	4.75994e-05	0.000812128	6	13	0.000933104	9606	Homo sapiens	NRAS;PXN;RAC1;CRK		R-HSA-8981353;R-HSA-8981355;R-HSA-8848596;R-HSA-8848611;R-HSA-8848606;R-HSA-8848618
R-HSA-6804116	TP53 Regulates Transcription of Genes Involved in G1 Cell Cycle Arrest	4	20	0.00132083	4.75994e-05	0.000812128	6	17	0.00122021	9606	Homo sapiens	CDKN1A;CDKN1B		R-HSA-6803411;R-HSA-69562;R-HSA-6803388;R-HSA-187934;R-HSA-6803403;R-HSA-6803801
R-HSA-3656534	Loss of Function of TGFBR1 in Cancer	3	7	0.00046229	4.77722e-05	0.000812128	2	2	0.000143554	9606	Homo sapiens	SMAD2;SMAD3;TGFBR2		R-HSA-3656382;R-HSA-3656523
R-HSA-3304356	SMAD2/3 Phosphorylation Motif Mutants in Cancer	3	7	0.00046229	4.77722e-05	0.000812128	1	1	7.17772e-05	9606	Homo sapiens	SMAD2;SMAD3;TGFBR2		R-HSA-3304394
R-HSA-1500931	Cell-Cell communication	8	134	0.00884956	5.37069e-05	0.000871979	10	60	0.00430663	9606	Homo sapiens	CDH2;PXN;CTNND1;ILK;F11R;SPTBN1;ACTB		R-HSA-446391;R-HSA-5692437;R-HSA-446322;R-HSA-432897;R-HSA-419981;R-HSA-433725;R-HSA-419002;R-HSA-430347;R-HSA-451403;R-HSA-419001
R-HSA-2644603	Signaling by NOTCH1 in Cancer	6	68	0.00449082	5.8132e-05	0.000871979	16	39	0.00279931	9606	Homo sapiens	HDAC2;ADAM17;JAG1;MYC;RBX1		R-HSA-2769007;R-HSA-2220967;R-HSA-2730752;R-HSA-2737728;R-HSA-4396393;R-HSA-2900743;R-HSA-2768999;R-HSA-2666278;R-HSA-2220976;R-HSA-2900765;R-HSA-2220944;R-HSA-2691226;R-HSA-2220978;R-HSA-2220982;R-HSA-2220985;R-HSA-2660822
R-HSA-2894862	Constitutive Signaling by NOTCH1 HD+PEST Domain Mutants	6	68	0.00449082	5.8132e-05	0.000871979	7	21	0.00150732	9606	Homo sapiens	HDAC2;ADAM17;JAG1;MYC;RBX1		R-HSA-2220976;R-HSA-2900765;R-HSA-2220967;R-HSA-2220982;R-HSA-2220985;R-HSA-4396393;R-HSA-2900743
R-HSA-2894858	Signaling by NOTCH1 HD+PEST Domain Mutants in Cancer	6	68	0.00449082	5.8132e-05	0.000871979	7	21	0.00150732	9606	Homo sapiens	HDAC2;ADAM17;JAG1;MYC;RBX1		R-HSA-2220976;R-HSA-2900765;R-HSA-2220967;R-HSA-2220982;R-HSA-2220985;R-HSA-4396393;R-HSA-2900743
R-HSA-2644606	Constitutive Signaling by NOTCH1 PEST Domain Mutants	6	68	0.00449082	5.8132e-05	0.000871979	7	21	0.00150732	9606	Homo sapiens	HDAC2;ADAM17;JAG1;MYC;RBX1		R-HSA-2220944;R-HSA-2769007;R-HSA-2220967;R-HSA-2220982;R-HSA-2220985;R-HSA-4396393;R-HSA-2768999
R-HSA-2644602	Signaling by NOTCH1 PEST Domain Mutants in Cancer	6	68	0.00449082	5.8132e-05	0.000871979	7	21	0.00150732	9606	Homo sapiens	HDAC2;ADAM17;JAG1;MYC;RBX1		R-HSA-2220944;R-HSA-2769007;R-HSA-2220967;R-HSA-2220982;R-HSA-2220985;R-HSA-4396393;R-HSA-2768999
R-HSA-2559585	Oncogene Induced Senescence	5	42	0.00277374	6.12099e-05	0.000918148	9	19	0.00136377	9606	Homo sapiens	CDK4;SP1;MDM2;E2F3;ETS1		R-HSA-182594;R-HSA-6804998;R-HSA-6804996;R-HSA-3209109;R-HSA-3200023;R-HSA-6804879;R-HSA-3209096;R-HSA-3209098;R-HSA-3132737
R-HSA-3304349	Loss of Function of SMAD2/3 in Cancer	3	8	0.000528332	7.08085e-05	0.000991318	2	2	0.000143554	9606	Homo sapiens	SMAD2;SMAD3;TGFBR2		R-HSA-3304394;R-HSA-3315483
R-HSA-8941855	RUNX3 regulates CDKN1A transcription	3	8	0.000528332	7.08085e-05	0.000991318	4	6	0.000430663	9606	Homo sapiens	CDKN1A;SMAD3		R-HSA-8878130;R-HSA-8878178;R-HSA-8878143;R-HSA-8878186
R-HSA-194138	Signaling by VEGF	8	140	0.00924581	7.26543e-05	0.00101716	19	86	0.00617284	9606	Homo sapiens	NRAS;ROCK1;PXN;CTNND1;RAC1;CRK;ACTB		R-HSA-5218827;R-HSA-5218826;R-HSA-2029465;R-HSA-5218822;R-HSA-8951586;R-HSA-5218916;R-HSA-5218850;R-HSA-5228992;R-HSA-5357472;R-HSA-5218845;R-HSA-5218811;R-HSA-5357477;R-HSA-5357445;R-HSA-5218809;R-HSA-5218841;R-HSA-5218839;R-HSA-5218838;R-HSA-5357483;R-HSA-3928647
R-HSA-2173796	SMAD2/SMAD3:SMAD4 heterotrimer regulates transcription	5	44	0.00290582	7.60587e-05	0.0010451	20	24	0.00172265	9606	Homo sapiens	SMAD2;SMAD3;SP1;MYC		R-HSA-9733207;R-HSA-2031355;R-HSA-2187303;R-HSA-9736979;R-HSA-9733203;R-HSA-9736959;R-HSA-9733247;R-HSA-9736984;R-HSA-2187309;R-HSA-173488;R-HSA-2186643;R-HSA-2106579;R-HSA-9736992;R-HSA-9733216;R-HSA-1484099;R-HSA-2127257;R-HSA-2176475;R-HSA-2106586;R-HSA-2187293;R-HSA-170847
R-HSA-3108232	SUMO E3 ligases SUMOylate target proteins	9	183	0.0120856	8.03921e-05	0.0010451	19	131	0.00940281	9606	Homo sapiens	DDX17;HDAC2;SP1;DNMT3A;MDM2;RPA1;BMI1;ESR1		R-HSA-4551655;R-HSA-5228523;R-HSA-3108203;R-HSA-4551616;R-HSA-4570499;R-HSA-2997706;R-HSA-4616015;R-HSA-3900177;R-HSA-4551727;R-HSA-3927824;R-HSA-6804468;R-HSA-3900047;R-HSA-3247493;R-HSA-4090408;R-HSA-4655440;R-HSA-3900194;R-HSA-4570463;R-HSA-3108209;R-HSA-3000434
R-HSA-3304351	Signaling by TGF-beta Receptor Complex in Cancer	3	9	0.000594373	0.00010011	0.00130143	7	7	0.00050244	9606	Homo sapiens	SMAD2;SMAD3;TGFBR2		R-HSA-3645780;R-HSA-3311014;R-HSA-3304394;R-HSA-3315483;R-HSA-3656382;R-HSA-3656523;R-HSA-3642203
R-HSA-9006931	Signaling by Nuclear Receptors	13	387	0.0255581	0.000106421	0.00134347	88	196	0.0140683	9606	Homo sapiens	DDX17;NRAS;CDKN1B;SP1;MYC;CHD1;ESR1;IGF1R		R-HSA-9018505;R-HSA-9008267;R-HSA-9011981;R-HSA-9632918;R-HSA-9021068;R-HSA-9023884;R-HSA-8931981;R-HSA-9633044;R-HSA-9008271;R-HSA-9011983;R-HSA-9008270;R-HSA-9018497;R-HSA-9009536;R-HSA-9011971;R-HSA-9018499;R-HSA-9634584;R-HSA-9008258;R-HSA-9009541;R-HSA-9011975;R-HSA-9632412;R-HSA-9018503;R-HSA-9011997;R-HSA-9008285;R-HSA-9021596;R-HSA-9011985;R-HSA-9632906;R-HSA-9021072;R-HSA-9011984;R-HSA-9…
R-HSA-1181150	Signaling by NODAL	4	25	0.00165104	0.000111956	0.00134347	10	12	0.000861326	9606	Homo sapiens	SMAD2;SMAD3;SP1;ACVR2B		R-HSA-1181155;R-HSA-173488;R-HSA-1225894;R-HSA-1181351;R-HSA-1181156;R-HSA-1535903;R-HSA-1181354;R-HSA-1181355;R-HSA-1225919;R-HSA-170847
R-HSA-9758941	Gastrulation	4	25	0.00165104	0.000111956	0.00134347	7	11	0.000789549	9606	Homo sapiens	SOX2;SMAD2;SMAD3		R-HSA-9756948;R-HSA-9756724;R-HSA-9758501;R-HSA-9756661;R-HSA-9754480;R-HSA-452353;R-HSA-480378
R-HSA-9754189	Germ layer formation at gastrulation	4	25	0.00165104	0.000111956	0.00134347	7	11	0.000789549	9606	Homo sapiens	SOX2;SMAD2;SMAD3		R-HSA-9756948;R-HSA-9756724;R-HSA-9758501;R-HSA-9756661;R-HSA-9754480;R-HSA-452353;R-HSA-480378
R-HSA-1643685	Disease	44	2656	0.175406	0.000135677	0.00153085	183	1720	0.123457	9606	Homo sapiens	CDKN1A;HDAC2;CDKN1B;ROCK1;IRS1;CTNND1;IRS2;ACTB;NRAS;SPRED1;MYC;E2F3;RAC1;SPTBN1;DDX17;SMAD2;JAG1;YES1;SMAD3;STAT1;STAT3;DNMT3A;RPA1;MYO5A;BRAF;PTPN12;ESR1;TIRAP;RBX1;TGFBR2;PARP8;ADAM17;MSH3;CDK4;MDM2;CRK		R-HSA-9656211;R-HSA-9656209;R-HSA-9611158;R-HSA-9656215;R-HSA-9656214;R-HSA-9610388;R-HSA-9656213;R-HSA-9712274;R-HSA-9656212;R-HSA-9666458;R-HSA-2666278;R-HSA-9710490;R-HSA-9665408;R-HSA-8876948;R-HSA-9659782;R-HSA-9611147;R-HSA-5602383;R-HSA-9640368;R-HSA-5602672;R-HSA-9701810;R-HSA-2730752;R-HSA-3315483;R-HSA-4396393;R-HSA-2900743;R-HSA-9610942;R-HSA-2400009;R-HSA-2900765;R-HSA-2130194;R-HSA-9…
R-HSA-112412	SOS-mediated signalling	3	10	0.000660415	0.00013636	0.00153085	2	2	0.000143554	9606	Homo sapiens	NRAS;IRS1;IRS2		R-HSA-74736;R-HSA-109817
R-HSA-2173789	TGF-beta receptor signaling activates SMADs	5	50	0.00330207	0.00013762	0.00153085	33	44	0.0031582	9606	Homo sapiens	SMAD2;TGFB2;SMAD3;ITGB8;TGFBR2		R-HSA-178178;R-HSA-2128994;R-HSA-2187368;R-HSA-4332235;R-HSA-173512;R-HSA-2187375;R-HSA-4332236;R-HSA-178189;R-HSA-170835;R-HSA-2187382;R-HSA-2396029;R-HSA-170843;R-HSA-2395320;R-HSA-170846;R-HSA-2176445;R-HSA-170847;R-HSA-170850;R-HSA-2395328;R-HSA-173542;R-HSA-2176452;R-HSA-2187401;R-HSA-178218;R-HSA-173483;R-HSA-2127562;R-HSA-2187405;R-HSA-170861;R-HSA-170868;R-HSA-2169046;R-HSA-2187355;R-HSA-…
R-HSA-9018519	Estrogen-dependent gene expression	8	154	0.0101704	0.000139168	0.00153085	59	66	0.0047373	9606	Homo sapiens	DDX17;SP1;MYC;CHD1;ESR1		R-HSA-9018505;R-HSA-9008267;R-HSA-9011981;R-HSA-9023884;R-HSA-8931981;R-HSA-9008271;R-HSA-9011983;R-HSA-9008270;R-HSA-9018497;R-HSA-9009536;R-HSA-9011971;R-HSA-9018499;R-HSA-9008258;R-HSA-9009541;R-HSA-9011975;R-HSA-9018503;R-HSA-9011997;R-HSA-9008285;R-HSA-9011985;R-HSA-9011984;R-HSA-9012000;R-HSA-9008315;R-HSA-8932020;R-HSA-8932021;R-HSA-8932033;R-HSA-8932037;R-HSA-9009371;R-HSA-9012315;R-HSA-9…
R-HSA-212436	Generic Transcription Pathway	30	1557	0.102827	0.000176761	0.00194438	143	837	0.0600775	9606	Homo sapiens	SMAD2;KDM5B;CDKN1A;HDAC2;JAG1;YES1;CDKN1B;SMAD3;STAT1;RPA1;BMI1;PPM1D;ESR1;RBX1;SOX2;SP1;CDK4;MYC;MDM2;SOX9;SOCS7		R-HSA-9730967;R-HSA-8878212;R-HSA-8931981;R-HSA-9008015;R-HSA-2187303;R-HSA-9625749;R-HSA-8939904;R-HSA-3222072;R-HSA-349455;R-HSA-8864395;R-HSA-2187309;R-HSA-8937369;R-HSA-9022365;R-HSA-187934;R-HSA-2187325;R-HSA-9022359;R-HSA-8952232;R-HSA-8939688;R-HSA-9615536;R-HSA-5689972;R-HSA-9005995;R-HSA-9625520;R-HSA-9617840;R-HSA-8955822;R-HSA-8952226;R-HSA-9617848;R-HSA-8939706;R-HSA-9625510;R-HSA-370…
R-HSA-157118	Signaling by NOTCH	10	259	0.0171047	0.00022993	0.00252923	26	154	0.0110537	9606	Homo sapiens	HDAC2;ADAM17;SMAD3;JAG1;STAT1;MYC;E2F3;HIF1A;RBX1		R-HSA-157632;R-HSA-9021325;R-HSA-9013069;R-HSA-9604247;R-HSA-1980056;R-HSA-9604629;R-HSA-4396371;R-HSA-1912396;R-HSA-1852623;R-HSA-1980042;R-HSA-1912388;R-HSA-4395231;R-HSA-1912385;R-HSA-9021334;R-HSA-2172172;R-HSA-9013284;R-HSA-157100;R-HSA-1980074;R-HSA-1980138;R-HSA-9605414;R-HSA-9013567;R-HSA-9014129;R-HSA-9604264;R-HSA-1980067;R-HSA-1912416;R-HSA-157629
R-HSA-190873	Gap junction degradation	3	12	0.000792498	0.000232331	0.00255564	4	4	0.000287109	9606	Homo sapiens	MYO6;ACTB		R-HSA-196017;R-HSA-190519;R-HSA-196026;R-HSA-190829
R-HSA-2122947	NOTCH1 Intracellular Domain Regulates Transcription	5	57	0.00376436	0.000251095	0.00276204	6	18	0.00129199	9606	Homo sapiens	HDAC2;MYC;HIF1A;RBX1		R-HSA-4396371;R-HSA-1912396;R-HSA-1852623;R-HSA-1912388;R-HSA-1912385;R-HSA-1980067
R-HSA-9703465	Signaling by FLT3 fusion proteins	4	32	0.00211333	0.000285268	0.00309169	13	18	0.00129199	9606	Homo sapiens	CDKN1A;NRAS;SPTBN1		R-HSA-9703440;R-HSA-9703441;R-HSA-9703442;R-HSA-9698043;R-HSA-9698041;R-HSA-9703430;R-HSA-9703437;R-HSA-9703438;R-HSA-9703439;R-HSA-9703432;R-HSA-9703433;R-HSA-9703434;R-HSA-9703435
R-HSA-2586552	Signaling by Leptin	3	13	0.000858539	0.000293314	0.00309169	7	19	0.00136377	9606	Homo sapiens	IRS1;STAT3;IRS2		R-HSA-2671850;R-HSA-2671868;R-HSA-2671839;R-HSA-2671873;R-HSA-2730595;R-HSA-2671862;R-HSA-2730599
R-HSA-1257604	PIP3 activates AKT signaling	11	321	0.0211993	0.000309169	0.00309169	8	86	0.00617284	9606	Homo sapiens	CDKN1A;HDAC2;CDKN1B;IRS1;MDM2;IRS2;RAC1;BMI1;ESR1		R-HSA-8944104;R-HSA-2316434;R-HSA-8943817;R-HSA-6807077;R-HSA-198599;R-HSA-198613;R-HSA-8943780;R-HSA-114542
R-HSA-453279	Mitotic G1 phase and G1/S transition	8	174	0.0114912	0.000314811	0.00314811	31	101	0.0072495	9606	Homo sapiens	CDKN1A;CDKN1B;CDK4;MYC;RPA1;E2F3;MCM2		R-HSA-182594;R-HSA-187520;R-HSA-9754130;R-HSA-8942607;R-HSA-68940;R-HSA-8941895;R-HSA-8941915;R-HSA-198613;R-HSA-8848414;R-HSA-8942803;R-HSA-68954;R-HSA-68960;R-HSA-187552;R-HSA-9018017;R-HSA-69227;R-HSA-187506;R-HSA-8848436;R-HSA-68914;R-HSA-187574;R-HSA-68917;R-HSA-187575;R-HSA-68916;R-HSA-187828;R-HSA-68919;R-HSA-68918;R-HSA-8932400;R-HSA-188345;R-HSA-69562;R-HSA-1226094;R-HSA-8942836;R-HSA-12…
R-HSA-5683057	MAPK family signaling cascades	12	380	0.0250958	0.000343755	0.00343755	46	122	0.00875682	9606	Homo sapiens	NRAS;SPRED1;IRS1;MYC;BRAF;IRS2;RAC1;SPTBN1;ACTB;RBX1		R-HSA-5672980;R-HSA-5674132;R-HSA-5672978;R-HSA-5674130;R-HSA-5674140;R-HSA-5675417;R-HSA-5658438;R-HSA-9657603;R-HSA-5672966;R-HSA-5672965;R-HSA-9649735;R-HSA-5658435;R-HSA-9657606;R-HSA-9649733;R-HSA-5672960;R-HSA-5672961;R-HSA-389788;R-HSA-5672972;R-HSA-5672973;R-HSA-9657608;R-HSA-9649736;R-HSA-5687115;R-HSA-9658253;R-HSA-9658445;R-HSA-5687113;R-HSA-5672969;R-HSA-5672950;R-HSA-5658231;R-HSA-56…
R-HSA-2219530	Constitutive Signaling by Aberrant PI3K in Cancer	6	96	0.00633998	0.000369458	0.00366909	1	2	0.000143554	9606	Homo sapiens	IRS1;IRS2;RAC1;ESR1		R-HSA-2400009
R-HSA-74160	Gene expression (Transcription)	33	1862	0.122969	0.000370387	0.00366909	176	1013	0.0727103	9606	Homo sapiens	SMAD2;KDM5B;CDKN1A;HDAC2;JAG1;YES1;CDKN1B;SMAD3;STAT1;DNMT3A;RPA1;BMI1;PPM1D;ESR1;ACTB;RBX1;SOX2;SP1;CDK4;MYC;MDM2;SOX9;SOCS7		R-HSA-9730967;R-HSA-8878212;R-HSA-8931981;R-HSA-9008015;R-HSA-2187303;R-HSA-9625749;R-HSA-8939904;R-HSA-3222072;R-HSA-349455;R-HSA-73739;R-HSA-8864395;R-HSA-2187309;R-HSA-433672;R-HSA-8937369;R-HSA-9022365;R-HSA-6810239;R-HSA-6810238;R-HSA-187934;R-HSA-2187325;R-HSA-6810235;R-HSA-73757;R-HSA-6810234;R-HSA-9022359;R-HSA-6810233;R-HSA-73758;R-HSA-8952232;R-HSA-8939688;R-HSA-9615536;R-HSA-5689972;R-…
R-HSA-69242	S Phase	8	179	0.0118214	0.000379373	0.00366909	22	55	0.00394775	9606	Homo sapiens	CDKN1A;CDKN1B;CDK4;MYC;RPA1;RBX1;MCM2		R-HSA-187520;R-HSA-187552;R-HSA-176942;R-HSA-75820;R-HSA-187916;R-HSA-75822;R-HSA-187506;R-HSA-68944;R-HSA-8848436;R-HSA-68946;R-HSA-187574;R-HSA-187575;R-HSA-69140;R-HSA-187828;R-HSA-198613;R-HSA-69142;R-HSA-8848414;R-HSA-69144;R-HSA-69019;R-HSA-188345;R-HSA-187934;R-HSA-169468
R-HSA-418990	Adherens junctions interactions	4	35	0.00231145	0.000399243	0.00366909	4	16	0.00114844	9606	Homo sapiens	CDH2;CTNND1;ACTB		R-HSA-5692437;R-HSA-433725;R-HSA-419002;R-HSA-419001
R-HSA-3304347	Loss of Function of SMAD4 in Cancer	2	3	0.000198124	0.000407677	0.00366909	1	1	7.17772e-05	9606	Homo sapiens	SMAD2;SMAD3		R-HSA-3311014
R-HSA-3311021	SMAD4 MH2 Domain Mutants in Cancer	2	3	0.000198124	0.000407677	0.00366909	1	1	7.17772e-05	9606	Homo sapiens	SMAD2;SMAD3		R-HSA-3311014
R-HSA-3315487	SMAD2/3 MH2 Domain Mutants in Cancer	2	3	0.000198124	0.000407677	0.00366909	1	1	7.17772e-05	9606	Homo sapiens	SMAD2;SMAD3		R-HSA-3315483
R-HSA-9706574	RHOBTB GTPase Cycle	4	36	0.00237749	0.000443556	0.003992	2	4	0.000287109	9606	Homo sapiens	ROCK1;TMOD3;MYO6;ACTB		R-HSA-9018778;R-HSA-9018787
R-HSA-9008059	Interleukin-37 signaling	4	36	0.00237749	0.000443556	0.003992	5	14	0.00100488	9606	Homo sapiens	SMAD3;STAT3;PTPN12		R-HSA-9008894;R-HSA-9008928;R-HSA-9009072;R-HSA-9008692;R-HSA-9009910
R-HSA-9687139	Aberrant regulation of mitotic cell cycle due to RB1 defects	4	36	0.00237749	0.000443556	0.003992	1	3	0.000215332	9606	Homo sapiens	CDKN1A;CDKN1B;CDK4;E2F3		R-HSA-9659782
R-HSA-186763	Downstream signal transduction	4	37	0.00244353	0.000491268	0.00442142	4	16	0.00114844	9606	Homo sapiens	NRAS;STAT1;STAT3;CRK		R-HSA-186834;R-HSA-382052;R-HSA-380782;R-HSA-382056
R-HSA-2682334	EPH-Ephrin signaling	6	102	0.00673623	0.000507153	0.00446108	30	56	0.00401952	9606	Homo sapiens	YES1;ROCK1;ITSN1;RAC1;ACTB		R-HSA-3928633;R-HSA-3928632;R-HSA-3928627;R-HSA-3928625;R-HSA-3928628;R-HSA-3928619;R-HSA-3928616;R-HSA-3928623;R-HSA-3928620;R-HSA-3928612;R-HSA-3928602;R-HSA-3928601;R-HSA-3928600;R-HSA-3928607;R-HSA-4093336;R-HSA-3928604;R-HSA-3928595;R-HSA-3928651;R-HSA-4093327;R-HSA-3928648;R-HSA-3928584;R-HSA-3928654;R-HSA-3928642;R-HSA-3928577;R-HSA-3928641;R-HSA-3928576;R-HSA-3928640;R-HSA-3928583;R-HSA-3…
R-HSA-198323	AKT phosphorylates targets in the cytosol	3	16	0.00105666	0.000535417	0.00446108	2	9	0.000645995	9606	Homo sapiens	CDKN1A;CDKN1B;MDM2		R-HSA-198599;R-HSA-198613
R-HSA-9675126	Diseases of mitotic cell cycle	4	38	0.00250958	0.000542527	0.00446108	1	5	0.000358886	9606	Homo sapiens	CDKN1A;CDKN1B;CDK4;E2F3		R-HSA-9659782
R-HSA-421270	Cell-cell junction organization	5	68	0.00449082	0.000557635	0.00446108	5	21	0.00150732	9606	Homo sapiens	CDH2;CTNND1;F11R;ACTB		R-HSA-5692437;R-HSA-419981;R-HSA-433725;R-HSA-419002;R-HSA-419001
R-HSA-69563	p53-Dependent G1 DNA Damage Response	5	70	0.0046229	0.000634803	0.00507842	13	22	0.0015791	9606	Homo sapiens	CDKN1A;CDKN1B;MDM2		R-HSA-5633460;R-HSA-6804741;R-HSA-6804879;R-HSA-349455;R-HSA-6803403;R-HSA-6804724;R-HSA-6803411;R-HSA-349426;R-HSA-69562;R-HSA-6803388;R-HSA-187934;R-HSA-6804955;R-HSA-6803801
R-HSA-69580	p53-Dependent G1/S DNA damage checkpoint	5	70	0.0046229	0.000634803	0.00507842	13	22	0.0015791	9606	Homo sapiens	CDKN1A;CDKN1B;MDM2		R-HSA-5633460;R-HSA-6804741;R-HSA-6804879;R-HSA-349455;R-HSA-6803403;R-HSA-6804724;R-HSA-6803411;R-HSA-349426;R-HSA-69562;R-HSA-6803388;R-HSA-187934;R-HSA-6804955;R-HSA-6803801
R-HSA-186797	Signaling by PDGF	5	70	0.0046229	0.000634803	0.00507842	5	31	0.00222509	9606	Homo sapiens	NRAS;STAT1;STAT3;PTPN12;CRK		R-HSA-186834;R-HSA-382052;R-HSA-8864036;R-HSA-380782;R-HSA-382056
R-HSA-1502540	Signaling by Activin	3	17	0.00112271	0.000637712	0.00510169	8	10	0.000717772	9606	Homo sapiens	SMAD2;SMAD3;ACVR2B		R-HSA-1549526;R-HSA-173488;R-HSA-1181153;R-HSA-2470483;R-HSA-2470508;R-HSA-1225919;R-HSA-170847;R-HSA-1181149
R-HSA-1059683	Interleukin-6 signaling	3	17	0.00112271	0.000637712	0.00510169	6	20	0.00143554	9606	Homo sapiens	STAT1;STAT3		R-HSA-1112565;R-HSA-1112727;R-HSA-1112602;R-HSA-1112538;R-HSA-1112587;R-HSA-1112604
R-HSA-69206	G1/S Transition	7	150	0.00990622	0.000685269	0.00548216	20	61	0.00437841	9606	Homo sapiens	CDKN1A;CDKN1B;CDK4;MYC;RPA1;MCM2		R-HSA-68960;R-HSA-187520;R-HSA-187552;R-HSA-68940;R-HSA-187506;R-HSA-8848436;R-HSA-68914;R-HSA-187574;R-HSA-68917;R-HSA-187575;R-HSA-68916;R-HSA-187828;R-HSA-198613;R-HSA-68919;R-HSA-68918;R-HSA-8932400;R-HSA-8848414;R-HSA-188345;R-HSA-69562;R-HSA-68954
R-HSA-69615	G1/S DNA Damage Checkpoints	5	72	0.00475499	0.000719709	0.00549547	13	26	0.00186621	9606	Homo sapiens	CDKN1A;CDKN1B;MDM2		R-HSA-5633460;R-HSA-6804741;R-HSA-6804879;R-HSA-349455;R-HSA-6803403;R-HSA-6804724;R-HSA-6803411;R-HSA-349426;R-HSA-69562;R-HSA-6803388;R-HSA-187934;R-HSA-6804955;R-HSA-6803801
R-HSA-446343	Localization of the PINCH-ILK-PARVIN complex to focal adhesions	2	4	0.000264166	0.00072019	0.00549547	2	2	0.000143554	9606	Homo sapiens	PXN;ILK		R-HSA-446322;R-HSA-432897
R-HSA-73857	RNA Polymerase II Transcription	30	1699	0.112204	0.000770504	0.00549547	154	898	0.0644559	9606	Homo sapiens	SMAD2;KDM5B;CDKN1A;HDAC2;JAG1;YES1;CDKN1B;SMAD3;STAT1;RPA1;BMI1;PPM1D;ESR1;RBX1;SOX2;SP1;CDK4;MYC;MDM2;SOX9;SOCS7		R-HSA-9730967;R-HSA-8878212;R-HSA-8931981;R-HSA-9008015;R-HSA-2187303;R-HSA-9625749;R-HSA-8939904;R-HSA-3222072;R-HSA-349455;R-HSA-8864395;R-HSA-2187309;R-HSA-8937369;R-HSA-9022365;R-HSA-6810239;R-HSA-6810238;R-HSA-187934;R-HSA-2187325;R-HSA-6810235;R-HSA-6810234;R-HSA-9022359;R-HSA-6810233;R-HSA-8952232;R-HSA-8939688;R-HSA-9615536;R-HSA-5689972;R-HSA-9005995;R-HSA-9625520;R-HSA-9617840;R-HSA-895…
R-HSA-168256	Immune System	42	2698	0.17818	0.000777848	0.00549547	227	1644	0.118002	9606	Homo sapiens	CDKN1A;CD40;CDKN1B;ROCK1;IRS1;PXN;IRS2;HIF1A;ACTB;SOX2;SOCS2;PPP3CA;NRAS;MYC;RAC1;EIF4E;YES1;SMAD3;STAT1;TNFSF13;STAT3;MYO5A;NFATC1;PTPN12;TIRAP;RBX1;CYLD;ADAM17;FSCN1;CRK		R-HSA-1112602;R-HSA-8987266;R-HSA-1112604;R-HSA-8987270;R-HSA-8863895;R-HSA-9607304;R-HSA-8982163;R-HSA-1112587;R-HSA-8982162;R-HSA-8982165;R-HSA-8950441;R-HSA-741411;R-HSA-1031716;R-HSA-6786124;R-HSA-1031713;R-HSA-937022;R-HSA-5668454;R-HSA-1168423;R-HSA-8950453;R-HSA-6786095;R-HSA-6800426;R-HSA-976991;R-HSA-6786097;R-HSA-8950485;R-HSA-6784006;R-HSA-5676597;R-HSA-9699575;R-HSA-983147;R-HSA-67886…
R-HSA-9009391	Extra-nuclear estrogen signaling	6	111	0.0073306	0.000785068	0.00549547	22	39	0.00279931	9606	Homo sapiens	NRAS;CDKN1B;ESR1;IGF1R		R-HSA-9021609;R-HSA-9624272;R-HSA-9632182;R-HSA-9625814;R-HSA-9632918;R-HSA-9021068;R-HSA-9633044;R-HSA-9021601;R-HSA-9021600;R-HSA-9634584;R-HSA-9632412;R-HSA-9021050;R-HSA-9021596;R-HSA-9021660;R-HSA-9632868;R-HSA-9632906;R-HSA-9021072;R-HSA-9021170;R-HSA-9632873;R-HSA-9632910;R-HSA-9021079;R-HSA-9027670
R-HSA-9682385	FLT3 signaling in disease	4	43	0.00283978	0.000857131	0.00599992	14	52	0.00373241	9606	Homo sapiens	CDKN1A;NRAS;SPTBN1		R-HSA-9703440;R-HSA-9703441;R-HSA-9703442;R-HSA-9698043;R-HSA-9698041;R-HSA-9703430;R-HSA-9703437;R-HSA-9703438;R-HSA-9703439;R-HSA-9703432;R-HSA-9703433;R-HSA-9695853;R-HSA-9703434;R-HSA-9703435
R-HSA-9673767	Signaling by PDGFRA transmembrane, juxtamembrane and kinase domain mutants	3	19	0.00125479	0.000877877	0.00614514	2	7	0.00050244	9606	Homo sapiens	NRAS;STAT1;STAT3		R-HSA-9672176;R-HSA-9672170
R-HSA-9673770	Signaling by PDGFRA extracellular domain mutants	3	19	0.00125479	0.000877877	0.00614514	2	7	0.00050244	9606	Homo sapiens	NRAS;STAT1;STAT3		R-HSA-9672163;R-HSA-9672159
R-HSA-6802948	Signaling by high-kinase activity BRAF mutants	4	44	0.00290582	0.000932748	0.00652924	6	6	0.000430663	9606	Homo sapiens	NRAS;BRAF;ACTB		R-HSA-6802930;R-HSA-6802912;R-HSA-6802911;R-HSA-6802910;R-HSA-6803227;R-HSA-6802938
R-HSA-9006925	Intracellular signaling by second messengers	11	368	0.0243033	0.000948007	0.00663605	8	114	0.0081826	9606	Homo sapiens	CDKN1A;HDAC2;CDKN1B;IRS1;MDM2;IRS2;RAC1;BMI1;ESR1		R-HSA-8944104;R-HSA-2316434;R-HSA-8943817;R-HSA-6807077;R-HSA-198599;R-HSA-198613;R-HSA-8943780;R-HSA-114542
R-HSA-9035034	RHOF GTPase cycle	4	46	0.00303791	0.00109786	0.00768504	1	3	0.000215332	9606	Homo sapiens	ADD3;ACTB;SENP1		R-HSA-9693125
R-HSA-2892247	POU5F1 (OCT4), SOX2, NANOG activate genes related to proliferation	3	21	0.00138687	0.00116878	0.00818143	16	16	0.00114844	9606	Homo sapiens	SOX2;STAT3		R-HSA-2972975;R-HSA-480515;R-HSA-452515;R-HSA-452750;R-HSA-2972964;R-HSA-2972967;R-HSA-2972960;R-HSA-2972962;R-HSA-480470;R-HSA-2972956;R-HSA-452338;R-HSA-452958;R-HSA-480509;R-HSA-452701;R-HSA-2972978;R-HSA-6800120
R-HSA-166520	Signaling by NTRKs	7	166	0.0109629	0.00122725	0.00859072	28	164	0.0117715	9606	Homo sapiens	NRAS;IRS1;STAT3;BRAF;IRS2;RAC1;CRK		R-HSA-198211;R-HSA-9026891;R-HSA-9033292;R-HSA-9032067;R-HSA-198732;R-HSA-171026;R-HSA-198295;R-HSA-170965;R-HSA-9032798;R-HSA-169891;R-HSA-5686071;R-HSA-9610163;R-HSA-9036970;R-HSA-169895;R-HSA-9612980;R-HSA-9603445;R-HSA-198315;R-HSA-170986;R-HSA-169901;R-HSA-187698;R-HSA-169904;R-HSA-169905;R-HSA-9610154;R-HSA-198266;R-HSA-9610152;R-HSA-9610153;R-HSA-9610156;R-HSA-9603437
R-HSA-9607240	FLT3 Signaling	4	48	0.00316999	0.00128247	0.00897731	5	43	0.00308642	9606	Homo sapiens	SOCS2;NRAS;CDKN1B		R-HSA-9699575;R-HSA-9706354;R-HSA-9607304;R-HSA-9706328;R-HSA-9699578
R-HSA-9656223	Signaling by RAF1 mutants	4	49	0.00323603	0.00138246	0.00967722	6	7	0.00050244	9606	Homo sapiens	NRAS;BRAF;ACTB		R-HSA-9656211;R-HSA-9656209;R-HSA-9656215;R-HSA-9656214;R-HSA-9656213;R-HSA-9656212
R-HSA-5674135	MAP2K and MAPK activation	4	49	0.00323603	0.00138246	0.00967722	10	12	0.000861326	9606	Homo sapiens	NRAS;BRAF;ACTB		R-HSA-9657603;R-HSA-5672980;R-HSA-5674132;R-HSA-5672978;R-HSA-5674130;R-HSA-9657606;R-HSA-5672972;R-HSA-5672973;R-HSA-9657608;R-HSA-9657599
R-HSA-194315	Signaling by Rho GTPases	16	709	0.0468234	0.00142826	0.00999782	76	203	0.0145708	9606	Homo sapiens	JAG1;CDKN1B;ROCK1;SWAP70;TMOD3;ITSN1;ADD3;ACTB;SENP1;MYO6;RAC1;SRGAP1;SPTBN1;PAK4		R-HSA-5665751;R-HSA-2029469;R-HSA-2029466;R-HSA-5623632;R-HSA-9018766;R-HSA-5666001;R-HSA-2029465;R-HSA-419087;R-HSA-8981637;R-HSA-419083;R-HSA-2029456;R-HSA-9018758;R-HSA-9013145;R-HSA-9013144;R-HSA-9014296;R-HSA-9013147;R-HSA-9018778;R-HSA-5623622;R-HSA-9013009;R-HSA-2197690;R-HSA-9693198;R-HSA-9013143;R-HSA-9014294;R-HSA-9696268;R-HSA-9013161;R-HSA-8981931;R-HSA-9018794;R-HSA-5623667;R-HSA-567…
(Plasma)-- CSF P-tau181 associated miRNAs
Pathway identifier	Pathway name	#Entities found	#Entities total	Entities ratio	Entities pValue	Entities FDR	#Reactions found	#Reactions total	Reactions ratio	Species identifier	Species name	Submitted entities found	Mapped entities	Found reaction identifiers
R-HSA-9006925	Intracellular signaling by second messengers	18	368	0.0243033	6.67186e-11	2.66907e-08	67	114	0.0081826	9606	Homo sapiens	CDKN1A;ITPR1;PTEN;BMI1;ESR1;MTA1;MECOM;ERBB2;SNAI1;AKT1;TP53;RCOR1;EZH2		R-HSA-199299;R-HSA-199298;R-HSA-199425;R-HSA-8944650;R-HSA-8944522;R-HSA-2318752;R-HSA-8944397;R-HSA-8850945;R-HSA-199443;R-HSA-8944026;R-HSA-8944538;R-HSA-8850961;R-HSA-6811504;R-HSA-198298;R-HSA-199839;R-HSA-8948757;R-HSA-2317314;R-HSA-199456;R-HSA-8944684;R-HSA-6807106;R-HSA-8945709;R-HSA-6807105;R-HSA-8944047;R-HSA-6807118;R-HSA-8943780;R-HSA-8944420;R-HSA-8948775;R-HSA-2316434;R-HSA-6807126;…
R-HSA-1257604	PIP3 activates AKT signaling	17	321	0.0211993	7.15568e-11	2.66907e-08	65	86	0.00617284	9606	Homo sapiens	CDKN1A;MTA1;MECOM;ERBB2;SNAI1;PTEN;AKT1;BMI1;TP53;ESR1;RCOR1;EZH2		R-HSA-199299;R-HSA-199298;R-HSA-199425;R-HSA-8944650;R-HSA-8944522;R-HSA-2318752;R-HSA-8944397;R-HSA-8850945;R-HSA-199443;R-HSA-8944026;R-HSA-8944538;R-HSA-8850961;R-HSA-6811504;R-HSA-198298;R-HSA-199839;R-HSA-8948757;R-HSA-2317314;R-HSA-199456;R-HSA-8944684;R-HSA-6807106;R-HSA-8945709;R-HSA-6807105;R-HSA-8944047;R-HSA-6807118;R-HSA-8943780;R-HSA-8944420;R-HSA-8948775;R-HSA-2316434;R-HSA-6807126;…
R-HSA-6785807	Interleukin-4 and Interleukin-13 signaling	14	211	0.0139348	2.24092e-10	5.55748e-08	4	47	0.00337353	9606	Homo sapiens	CDKN1A;ZEB1;MYC;BCL2;AKT1;HIF1A;TP53		R-HSA-6790036;R-HSA-6790041;R-HSA-6790025;R-HSA-6789960
R-HSA-8943724	Regulation of PTEN gene transcription	9	70	0.0046229	1.63679e-09	3.04442e-07	13	15	0.00107666	9606	Homo sapiens	MTA1;MECOM;SNAI1;PTEN;BMI1;TP53;RCOR1;EZH2		R-HSA-8944104;R-HSA-8943817;R-HSA-6807077;R-HSA-8944397;R-HSA-8944078;R-HSA-8944047;R-HSA-8943811;R-HSA-8944099;R-HSA-8943780;R-HSA-8944420;R-HSA-8944026;R-HSA-8943728;R-HSA-5632939
R-HSA-8864260	Transcriptional regulation by the AP-2 (TFAP2) family of transcription factors	8	52	0.00343416	3.4419e-09	5.12843e-07	12	44	0.0031582	9606	Homo sapiens	CDKN1A;UBE2I;MYC;ERBB2;ESR1		R-HSA-3234081;R-HSA-8937369;R-HSA-8864453;R-HSA-8864466;R-HSA-3234084;R-HSA-8865265;R-HSA-8865280;R-HSA-8864381;R-HSA-8865244;R-HSA-8864395;R-HSA-8865256;R-HSA-3234094
R-HSA-6807070	PTEN Regulation	11	171	0.0112931	2.92727e-08	3.62981e-06	43	56	0.00401952	9606	Homo sapiens	MTA1;MECOM;SNAI1;PTEN;AKT1;BMI1;TP53;RCOR1;EZH2		R-HSA-6807206;R-HSA-8943817;R-HSA-6807077;R-HSA-8944650;R-HSA-8944522;R-HSA-2318752;R-HSA-8851011;R-HSA-8944397;R-HSA-8850945;R-HSA-8944078;R-HSA-8948800;R-HSA-8944706;R-HSA-8943811;R-HSA-8948569;R-HSA-8944026;R-HSA-8944538;R-HSA-8850961;R-HSA-8948757;R-HSA-8944599;R-HSA-8944104;R-HSA-8944684;R-HSA-6807106;R-HSA-8945709;R-HSA-6807105;R-HSA-8847968;R-HSA-8944047;R-HSA-8948832;R-HSA-6807118;R-HSA-8…
R-HSA-9614085	FOXO-mediated transcription	9	110	0.00726456	7.64854e-08	7.81679e-06	13	85	0.00610106	9606	Homo sapiens	CDKN1A;BCL2L11;BTG1;AKT1;SIRT1		R-HSA-9626962;R-HSA-199299;R-HSA-9620915;R-HSA-9622579;R-HSA-9617840;R-HSA-9620532;R-HSA-9618004;R-HSA-9620891;R-HSA-6803403;R-HSA-6803411;R-HSA-9617838;R-HSA-9622604;R-HSA-9622572
R-HSA-212436	Generic Transcription Pathway	30	1557	0.102827	9.52921e-08	7.81679e-06	243	837	0.0600775	9606	Homo sapiens	HDAC4;CDKN1A;UBE2I;BTG1;TCF7;PTEN;BMI1;ESR1;SIRT1;HDAC6;BCL2L11;SP1;MYC;ERBB2;AKT1;TFAM;PPARA;TP53;EZH2		R-HSA-6799462;R-HSA-8931981;R-HSA-2187303;R-HSA-6805103;R-HSA-8864395;R-HSA-2187309;R-HSA-8951428;R-HSA-6805109;R-HSA-6791285;R-HSA-6805620;R-HSA-187934;R-HSA-6791291;R-HSA-6799431;R-HSA-6805059;R-HSA-69685;R-HSA-3222020;R-HSA-6799441;R-HSA-8932020;R-HSA-8932021;R-HSA-9615570;R-HSA-9615571;R-HSA-6798374;R-HSA-3222128;R-HSA-8864453;R-HSA-8932033;R-HSA-6805035;R-HSA-8932037;R-HSA-9008326;R-HSA-8864…
R-HSA-69895	Transcriptional activation of cell cycle inhibitor p21	4	6	0.000396249	1.05632e-07	7.81679e-06	5	5	0.000358886	9606	Homo sapiens	CDKN1A;TP53		R-HSA-6803719;R-HSA-6803411;R-HSA-6803388;R-HSA-6803403;R-HSA-6803801
R-HSA-69560	Transcriptional activation of p53 responsive genes	4	6	0.000396249	1.05632e-07	7.81679e-06	5	5	0.000358886	9606	Homo sapiens	CDKN1A;TP53		R-HSA-6803719;R-HSA-6803411;R-HSA-6803388;R-HSA-6803403;R-HSA-6803801
R-HSA-74160	Gene expression (Transcription)	33	1862	0.122969	1.25338e-07	8.39765e-06	270	1013	0.0727103	9606	Homo sapiens	HDAC4;CDKN1A;UBE2I;BTG1;TCF7;TET2;PTEN;BMI1;ESR1;SIRT1;HDAC6;MTA1;BCL2L11;SP1;MYC;ERBB2;AKT1;TFAM;PPARA;TP53;EZH2		R-HSA-427527;R-HSA-6799462;R-HSA-8931981;R-HSA-2187303;R-HSA-6805103;R-HSA-73739;R-HSA-8864395;R-HSA-2187309;R-HSA-8951428;R-HSA-427528;R-HSA-6805109;R-HSA-6791285;R-HSA-6805620;R-HSA-5220952;R-HSA-6810239;R-HSA-6810238;R-HSA-6810235;R-HSA-187934;R-HSA-6791291;R-HSA-6810234;R-HSA-6810233;R-HSA-6799431;R-HSA-6805059;R-HSA-5211239;R-HSA-5220990;R-HSA-69685;R-HSA-3222020;R-HSA-6799441;R-HSA-8932020;…
R-HSA-8878159	Transcriptional regulation by RUNX3	9	118	0.00779289	1.37585e-07	8.53026e-06	11	47	0.00337353	9606	Homo sapiens	HDAC4;CDKN1A;BCL2L11;MYC;TCF7;TP53		R-HSA-8952232;R-HSA-4411367;R-HSA-8878130;R-HSA-8878178;R-HSA-8952062;R-HSA-8952128;R-HSA-8952226;R-HSA-8951428;R-HSA-8952069;R-HSA-8878186;R-HSA-4411357
R-HSA-5663202	Diseases of signal transduction by growth factor receptors and second messengers	16	498	0.0328887	2.76909e-07	1.57838e-05	117	478	0.0343095	9606	Homo sapiens	HDAC4;CDKN1A;MAP2K1;BCL2L11;MYC;ERBB2;PTEN;AKT1;ESR1;HDAC6		R-HSA-9656211;R-HSA-9656209;R-HSA-9656215;R-HSA-9664918;R-HSA-9656214;R-HSA-9656212;R-HSA-9664664;R-HSA-9665411;R-HSA-9665410;R-HSA-9665409;R-HSA-9665408;R-HSA-9665415;R-HSA-9664646;R-HSA-9665413;R-HSA-9665412;R-HSA-9665417;R-HSA-9665416;R-HSA-2400001;R-HSA-9664950;R-HSA-4396393;R-HSA-2400009;R-HSA-2400010;R-HSA-9665699;R-HSA-2219536;R-HSA-9665698;R-HSA-9665697;R-HSA-9665696;R-HSA-9665703;R-HSA-9…
R-HSA-162582	Signal Transduction	43	3019	0.199379	3.65075e-07	1.9349e-05	366	2508	0.180017	9606	Homo sapiens	HDAC4;CDKN1A;TCF7;ITPR1;PTEN;HTR2C;BMI1;ARHGAP5;HIF1A;HDAC6;IGF1R;MTA1;BCL2L11;MECOM;MYC;CASP3;ERBB2;AKT1;NCOA1;NTRK2;MAP2K1;PLK1;ARPC5;ESR1;NET1;TIAM1;SP1;SNAI1;BCL2;TFAM;TP53;RCOR1;EZH2		R-HSA-9018505;R-HSA-9032841;R-HSA-9008267;R-HSA-8848005;R-HSA-6785636;R-HSA-3322422;R-HSA-9021068;R-HSA-8931981;R-HSA-9008271;R-HSA-2187303;R-HSA-9008270;R-HSA-9018497;R-HSA-3322427;R-HSA-9018499;R-HSA-3322424;R-HSA-9701534;R-HSA-9008258;R-HSA-3769394;R-HSA-2187309;R-HSA-8981637;R-HSA-9632412;R-HSA-9018503;R-HSA-9008285;R-HSA-9021596;R-HSA-9032863;R-HSA-6785648;R-HSA-9021072;R-HSA-9017488;R-HSA-9…
R-HSA-449147	Signaling by Interleukins	18	658	0.0434553	4.80149e-07	2.35273e-05	10	505	0.0362475	9606	Homo sapiens	CDKN1A;MAP2K1;HNRNPA3;ZEB1;MYC;CASP3;BCL2;AKT1;HMGB1;HIF1A;TP53		R-HSA-6790036;R-HSA-168166;R-HSA-449073;R-HSA-451649;R-HSA-9749487;R-HSA-9749464;R-HSA-8950292;R-HSA-6790041;R-HSA-6790025;R-HSA-6789960
R-HSA-73857	RNA Polymerase II Transcription	30	1699	0.112204	6.29707e-07	2.89665e-05	254	898	0.0644559	9606	Homo sapiens	HDAC4;CDKN1A;UBE2I;BTG1;TCF7;PTEN;BMI1;ESR1;SIRT1;HDAC6;BCL2L11;SP1;MYC;ERBB2;AKT1;TFAM;PPARA;TP53;EZH2		R-HSA-6799462;R-HSA-8931981;R-HSA-2187303;R-HSA-6805103;R-HSA-8864395;R-HSA-2187309;R-HSA-8951428;R-HSA-6805109;R-HSA-6791285;R-HSA-6805620;R-HSA-6810239;R-HSA-6810238;R-HSA-6810235;R-HSA-187934;R-HSA-6791291;R-HSA-6810234;R-HSA-6810233;R-HSA-6799431;R-HSA-6805059;R-HSA-69685;R-HSA-3222020;R-HSA-6799441;R-HSA-8932020;R-HSA-8932021;R-HSA-9615570;R-HSA-9615571;R-HSA-6798374;R-HSA-3222128;R-HSA-8864…
R-HSA-9617828	FOXO-mediated transcription of cell cycle genes	5	27	0.00178312	1.36445e-06	5.86713e-05	7	22	0.0015791	9606	Homo sapiens	CDKN1A;BTG1		R-HSA-9620915;R-HSA-9617840;R-HSA-6803411;R-HSA-9618004;R-HSA-9620891;R-HSA-6803403;R-HSA-9617838
R-HSA-8939211	ESR-mediated signaling	11	257	0.0169727	1.59939e-06	6.55749e-05	84	114	0.0081826	9606	Homo sapiens	NCOA1;SP1;MYC;BCL2;AKT1;ESR1;IGF1R		R-HSA-9018505;R-HSA-199298;R-HSA-9008267;R-HSA-9011981;R-HSA-9021068;R-HSA-9023884;R-HSA-8931981;R-HSA-9633044;R-HSA-9008271;R-HSA-9011983;R-HSA-9008270;R-HSA-9018497;R-HSA-9009536;R-HSA-9011971;R-HSA-9018499;R-HSA-9634584;R-HSA-9008258;R-HSA-9009541;R-HSA-202127;R-HSA-9632412;R-HSA-9011975;R-HSA-9018503;R-HSA-9011997;R-HSA-9008285;R-HSA-9021596;R-HSA-9011985;R-HSA-9021072;R-HSA-9011984;R-HSA-902…
R-HSA-2219528	PI3K/AKT Signaling in Cancer	8	124	0.00818914	2.40978e-06	9.39813e-05	20	21	0.00150732	9606	Homo sapiens	CDKN1A;ERBB2;PTEN;AKT1;ESR1		R-HSA-2243938;R-HSA-2399941;R-HSA-2243937;R-HSA-2243942;R-HSA-2399969;R-HSA-2400001;R-HSA-2317387;R-HSA-2399981;R-HSA-2399982;R-HSA-2400009;R-HSA-2399977;R-HSA-2400010;R-HSA-2399988;R-HSA-2219536;R-HSA-2399985;R-HSA-2399996;R-HSA-2399997;R-HSA-2399966;R-HSA-2399999;R-HSA-2399992
R-HSA-2122947	NOTCH1 Intracellular Domain Regulates Transcription	6	57	0.00376436	2.97675e-06	0.00011014	4	18	0.00129199	9606	Homo sapiens	HDAC4;MYC;HIF1A;HDAC6		R-HSA-4396371;R-HSA-1912396;R-HSA-1912388;R-HSA-1980067
R-HSA-3108232	SUMO E3 ligases SUMOylate target proteins	9	183	0.0120856	4.96593e-06	0.000173808	131	131	0.00940281	9606	Homo sapiens	NCOA1;HDAC4;UBE2I;MTA1;SP1;BMI1;PPARA;TP53;ESR1		R-HSA-4655431;R-HSA-4641350;R-HSA-4719436;R-HSA-4641345;R-HSA-4719424;R-HSA-4616015;R-HSA-4341070;R-HSA-4755524;R-HSA-4085296;R-HSA-4755526;R-HSA-3234081;R-HSA-4719448;R-HSA-4341072;R-HSA-3000383;R-HSA-3903017;R-HSA-4341073;R-HSA-4546385;R-HSA-4641362;R-HSA-3234084;R-HSA-4086059;R-HSA-4090408;R-HSA-4546387;R-HSA-4655440;R-HSA-4546386;R-HSA-4568914;R-HSA-4755536;R-HSA-3900194;R-HSA-4570463;R-HSA-4…
R-HSA-109606	Intrinsic Pathway for Apoptosis	6	64	0.00422665	5.74039e-06	0.000189433	17	63	0.00452196	9606	Homo sapiens	BCL2L11;CASP3;BCL2;AKT1;TP53		R-HSA-4331331;R-HSA-114306;R-HSA-508163;R-HSA-508162;R-HSA-198347;R-HSA-139913;R-HSA-9692376;R-HSA-139918;R-HSA-114252;R-HSA-139919;R-HSA-4331340;R-HSA-6790025;R-HSA-114352;R-HSA-114419;R-HSA-9627104;R-HSA-140214;R-HSA-139897
R-HSA-2990846	SUMOylation	9	192	0.01268	7.27484e-06	0.000232795	134	140	0.0100488	9606	Homo sapiens	NCOA1;HDAC4;UBE2I;MTA1;SP1;BMI1;PPARA;TP53;ESR1		R-HSA-4655431;R-HSA-4641350;R-HSA-4719436;R-HSA-4641345;R-HSA-4719424;R-HSA-4616015;R-HSA-4341070;R-HSA-4755524;R-HSA-4085296;R-HSA-4755526;R-HSA-3234081;R-HSA-4719448;R-HSA-4341072;R-HSA-3000383;R-HSA-3903017;R-HSA-4341073;R-HSA-4546385;R-HSA-4641362;R-HSA-3234084;R-HSA-4086059;R-HSA-4090408;R-HSA-4546387;R-HSA-4655440;R-HSA-4546386;R-HSA-4568914;R-HSA-4755536;R-HSA-3900194;R-HSA-4570463;R-HSA-4…
R-HSA-400253	Circadian Clock	7	105	0.00693435	8.54031e-06	0.00026475	40	59	0.00423486	9606	Homo sapiens	NCOA1;PPARA;HIF1A;SIRT1;ARNTL		R-HSA-5663127;R-HSA-5663124;R-HSA-1368087;R-HSA-5663122;R-HSA-5663120;R-HSA-400256;R-HSA-5663132;R-HSA-421320;R-HSA-400342;R-HSA-8878679;R-HSA-5663174;R-HSA-1368133;R-HSA-1368069;R-HSA-549467;R-HSA-5663170;R-HSA-1368065;R-HSA-549533;R-HSA-879770;R-HSA-5663105;R-HSA-5663118;R-HSA-879762;R-HSA-5669302;R-HSA-879724;R-HSA-400228;R-HSA-5663156;R-HSA-1368119;R-HSA-549355;R-HSA-5663155;R-HSA-1801587;R-H…
R-HSA-8866911	TFAP2 (AP-2) family regulates transcription of cell cycle factors	3	6	0.000396249	1.06811e-05	0.000309752	4	4	0.000287109	9606	Homo sapiens	CDKN1A;MYC		R-HSA-8865265;R-HSA-8865280;R-HSA-8865244;R-HSA-8865256
R-HSA-3232118	SUMOylation of transcription factors	4	20	0.00132083	1.21221e-05	0.000316944	11	11	0.000789549	9606	Homo sapiens	UBE2I;MTA1;SP1;TP53		R-HSA-3234081;R-HSA-3968414;R-HSA-6804468;R-HSA-3232162;R-HSA-3247493;R-HSA-3234084;R-HSA-2997723;R-HSA-4090281;R-HSA-2997706;R-HSA-3465545;R-HSA-3234094
R-HSA-6804116	TP53 Regulates Transcription of Genes Involved in G1 Cell Cycle Arrest	4	20	0.00132083	1.21221e-05	0.000316944	12	17	0.00122021	9606	Homo sapiens	CDKN1A;TP53		R-HSA-6803411;R-HSA-6791363;R-HSA-6798304;R-HSA-6803391;R-HSA-69562;R-HSA-6803388;R-HSA-187934;R-HSA-6798299;R-HSA-6791387;R-HSA-6803403;R-HSA-6803801;R-HSA-6803400
R-HSA-9009391	Extra-nuclear estrogen signaling	7	111	0.0073306	1.21901e-05	0.000316944	21	39	0.00279931	9606	Homo sapiens	BCL2;AKT1;ESR1;IGF1R		R-HSA-9021609;R-HSA-199298;R-HSA-9624272;R-HSA-9632182;R-HSA-9625814;R-HSA-9021068;R-HSA-9633044;R-HSA-9021601;R-HSA-9021600;R-HSA-9634584;R-HSA-202127;R-HSA-9623999;R-HSA-9632412;R-HSA-9021050;R-HSA-9021596;R-HSA-9021660;R-HSA-9021072;R-HSA-9021170;R-HSA-9624526;R-HSA-9021079;R-HSA-9027670
R-HSA-8866910	TFAP2 (AP-2) family regulates transcription of growth factors and their receptors	4	21	0.00138687	1.46579e-05	0.000366447	5	18	0.00129199	9606	Homo sapiens	ERBB2;ESR1		R-HSA-8937369;R-HSA-8864453;R-HSA-8864466;R-HSA-8864381;R-HSA-8864395
R-HSA-8941855	RUNX3 regulates CDKN1A transcription	3	8	0.000528332	2.50691e-05	0.000601657	4	6	0.000430663	9606	Homo sapiens	CDKN1A;TP53		R-HSA-8878130;R-HSA-8878178;R-HSA-8952128;R-HSA-8878186
R-HSA-1980143	Signaling by NOTCH1	6	84	0.00554748	2.63065e-05	0.000631357	4	39	0.00279931	9606	Homo sapiens	HDAC4;MYC;HIF1A;HDAC6		R-HSA-4396371;R-HSA-1912396;R-HSA-1912388;R-HSA-1980067
R-HSA-2262752	Cellular responses to stress	19	1005	0.0663717	4.49156e-05	0.00101358	58	450	0.0322997	9606	Homo sapiens	NCOA1;CDKN1A;BMI1;HIF1A;SIRT1;HDAC6;ARNTL;MAP1LC3B;SP1;MYC;BAG1;TFAM;AKT1;PPARA;TP53;EZH2		R-HSA-3790137;R-HSA-9766677;R-HSA-400143;R-HSA-5324632;R-HSA-3790130;R-HSA-3788725;R-HSA-3788724;R-HSA-3229089;R-HSA-3223200;R-HSA-1368069;R-HSA-1234177;R-HSA-1368065;R-HSA-1234183;R-HSA-9766656;R-HSA-1234181;R-HSA-3788705;R-HSA-187934;R-HSA-3788708;R-HSA-3229102;R-HSA-9762100;R-HSA-3371537;R-HSA-1368119;R-HSA-3209109;R-HSA-9762097;R-HSA-3786258;R-HSA-3209096;R-HSA-69562;R-HSA-5252079;R-HSA-12350…
R-HSA-199418	Negative regulation of the PI3K/AKT network	7	137	0.00904768	4.60716e-05	0.00101358	5	10	0.000717772	9606	Homo sapiens	ERBB2;PTEN;AKT1;ESR1		R-HSA-199443;R-HSA-2316434;R-HSA-199425;R-HSA-199456;R-HSA-6811504
R-HSA-4411364	Binding of TCF/LEF:CTNNB1 to target gene promoters	3	10	0.000660415	4.84816e-05	0.00101811	4	4	0.000287109	9606	Homo sapiens	MYC;TCF7		R-HSA-4411351;R-HSA-4411367;R-HSA-4411357;R-HSA-4411372
R-HSA-8951430	RUNX3 regulates WNT signaling	3	10	0.000660415	4.84816e-05	0.00101811	3	5	0.000358886	9606	Homo sapiens	MYC;TCF7		R-HSA-4411367;R-HSA-8951428;R-HSA-4411357
R-HSA-1280215	Cytokine Signaling in Immune system	20	1107	0.0731079	5.17505e-05	0.00103501	12	725	0.0520385	9606	Homo sapiens	CDKN1A;MAP2K1;HNRNPA3;ZEB1;BCL2L11;MYC;CASP3;BCL2;AKT1;HMGB1;HIF1A;TP53		R-HSA-9699574;R-HSA-6790036;R-HSA-168166;R-HSA-451649;R-HSA-449073;R-HSA-9749487;R-HSA-9749464;R-HSA-8950292;R-HSA-6790025;R-HSA-6790041;R-HSA-9699579;R-HSA-6789960
R-HSA-8953897	Cellular responses to stimuli	19	1023	0.0675604	5.69828e-05	0.00113966	58	481	0.0345248	9606	Homo sapiens	NCOA1;CDKN1A;BMI1;HIF1A;SIRT1;HDAC6;ARNTL;MAP1LC3B;SP1;MYC;BAG1;TFAM;AKT1;PPARA;TP53;EZH2		R-HSA-3790137;R-HSA-9766677;R-HSA-400143;R-HSA-5324632;R-HSA-3790130;R-HSA-3788725;R-HSA-3788724;R-HSA-3229089;R-HSA-3223200;R-HSA-1368069;R-HSA-1234177;R-HSA-1368065;R-HSA-1234183;R-HSA-9766656;R-HSA-1234181;R-HSA-3788705;R-HSA-187934;R-HSA-3788708;R-HSA-3229102;R-HSA-9762100;R-HSA-3371537;R-HSA-1368119;R-HSA-3209109;R-HSA-9762097;R-HSA-3786258;R-HSA-3209096;R-HSA-69562;R-HSA-5252079;R-HSA-12350…
R-HSA-111453	BH3-only proteins associate with and inactivate anti-apoptotic BCL-2 members	3	11	0.000726456	6.42111e-05	0.00122001	5	5	0.000358886	9606	Homo sapiens	BCL2L11;BCL2		R-HSA-114352;R-HSA-508163;R-HSA-508162;R-HSA-9692376;R-HSA-6790025
R-HSA-9006931	Signaling by Nuclear Receptors	11	387	0.0255581	6.97413e-05	0.00130184	89	196	0.0140683	9606	Homo sapiens	NCOA1;SP1;MYC;BCL2;AKT1;ESR1;IGF1R		R-HSA-9018505;R-HSA-199298;R-HSA-9008267;R-HSA-9011981;R-HSA-9021068;R-HSA-9023884;R-HSA-8931981;R-HSA-9633044;R-HSA-9008271;R-HSA-9011983;R-HSA-9008270;R-HSA-9018497;R-HSA-9009536;R-HSA-9011971;R-HSA-9018499;R-HSA-9634584;R-HSA-9008258;R-HSA-9009541;R-HSA-202127;R-HSA-9632412;R-HSA-9011975;R-HSA-9018503;R-HSA-9011997;R-HSA-9008285;R-HSA-9021596;R-HSA-9011985;R-HSA-9021072;R-HSA-9011984;R-HSA-902…
R-HSA-2559583	Cellular Senescence	8	200	0.0132083	7.23242e-05	0.00130184	26	90	0.00645995	9606	Homo sapiens	CDKN1A;SP1;TFAM;BMI1;TP53;EZH2		R-HSA-3790137;R-HSA-3790130;R-HSA-3240957;R-HSA-3788725;R-HSA-3788724;R-HSA-3229089;R-HSA-3223200;R-HSA-3240295;R-HSA-3239014;R-HSA-3788705;R-HSA-187934;R-HSA-3788708;R-HSA-3229102;R-HSA-6804998;R-HSA-6804996;R-HSA-3209109;R-HSA-6804879;R-HSA-3786258;R-HSA-4647594;R-HSA-4647593;R-HSA-3209096;R-HSA-3240777;R-HSA-4647613;R-HSA-69562;R-HSA-3240783;R-HSA-5693609
R-HSA-9018519	Estrogen-dependent gene expression	7	154	0.0101704	9.51263e-05	0.00171227	56	66	0.0047373	9606	Homo sapiens	NCOA1;SP1;MYC;BCL2;ESR1		R-HSA-9018505;R-HSA-9008267;R-HSA-9011981;R-HSA-9023884;R-HSA-8931981;R-HSA-9008271;R-HSA-9011983;R-HSA-9008270;R-HSA-9018497;R-HSA-9009536;R-HSA-9011971;R-HSA-9018499;R-HSA-9008258;R-HSA-9009541;R-HSA-9011975;R-HSA-9018503;R-HSA-9011997;R-HSA-9008285;R-HSA-9011985;R-HSA-9011984;R-HSA-9012000;R-HSA-9008315;R-HSA-8932020;R-HSA-8932021;R-HSA-8932033;R-HSA-8932037;R-HSA-9009371;R-HSA-9012315;R-HSA-9…
R-HSA-2894862	Constitutive Signaling by NOTCH1 HD+PEST Domain Mutants	5	68	0.00449082	0.000110947	0.00175624	3	21	0.00150732	9606	Homo sapiens	HDAC4;MYC;HDAC6		R-HSA-2220982;R-HSA-2220985;R-HSA-4396393
R-HSA-2894858	Signaling by NOTCH1 HD+PEST Domain Mutants in Cancer	5	68	0.00449082	0.000110947	0.00175624	3	21	0.00150732	9606	Homo sapiens	HDAC4;MYC;HDAC6		R-HSA-2220982;R-HSA-2220985;R-HSA-4396393
R-HSA-2644602	Signaling by NOTCH1 PEST Domain Mutants in Cancer	5	68	0.00449082	0.000110947	0.00175624	3	21	0.00150732	9606	Homo sapiens	HDAC4;MYC;HDAC6		R-HSA-2220982;R-HSA-2220985;R-HSA-4396393
R-HSA-2644606	Constitutive Signaling by NOTCH1 PEST Domain Mutants	5	68	0.00449082	0.000110947	0.00175624	3	21	0.00150732	9606	Homo sapiens	HDAC4;MYC;HDAC6		R-HSA-2220982;R-HSA-2220985;R-HSA-4396393
R-HSA-2644603	Signaling by NOTCH1 in Cancer	5	68	0.00449082	0.000110947	0.00175624	3	39	0.00279931	9606	Homo sapiens	HDAC4;MYC;HDAC6		R-HSA-2220982;R-HSA-2220985;R-HSA-4396393
R-HSA-114452	Activation of BH3-only proteins	4	36	0.00237749	0.000117083	0.00175624	8	19	0.00136377	9606	Homo sapiens	BCL2L11;BCL2;AKT1;TP53		R-HSA-4331331;R-HSA-140214;R-HSA-198347;R-HSA-139913;R-HSA-139897;R-HSA-139918;R-HSA-139919;R-HSA-4331340
R-HSA-9707616	Heme signaling	5	70	0.0046229	0.000126886	0.00190328	5	25	0.00179443	9606	Homo sapiens	NCOA1;PPARA;SIRT1;ARNTL		R-HSA-400342;R-HSA-1368069;R-HSA-1368119;R-HSA-1368065;R-HSA-549475
R-HSA-4090294	SUMOylation of intracellular receptors	4	40	0.00264166	0.000174781	0.00262172	25	25	0.00179443	9606	Homo sapiens	HDAC4;UBE2I;PPARA;ESR1		R-HSA-4719436;R-HSA-4719424;R-HSA-4341070;R-HSA-4755524;R-HSA-4755526;R-HSA-4719448;R-HSA-4341072;R-HSA-4717461;R-HSA-4341073;R-HSA-4755419;R-HSA-4546385;R-HSA-4090408;R-HSA-4546387;R-HSA-4717521;R-HSA-4546386;R-HSA-4341016;R-HSA-4719447;R-HSA-4341025;R-HSA-4090390;R-HSA-4755494;R-HSA-4720446;R-HSA-4719423;R-HSA-4720432;R-HSA-4341048;R-HSA-4719413
R-HSA-4641265	Repression of WNT target genes	3	16	0.00105666	0.000192787	0.00269901	4	7	0.00050244	9606	Homo sapiens	MYC;TCF7		R-HSA-8944349;R-HSA-8944352;R-HSA-4641231;R-HSA-5229348
R-HSA-1368108	BMAL1:CLOCK,NPAS2 activates circadian gene expression	4	43	0.00283978	0.000229806	0.00321729	20	20	0.00143554	9606	Homo sapiens	NCOA1;PPARA;ARNTL		R-HSA-879724;R-HSA-5663127;R-HSA-5663156;R-HSA-5663124;R-HSA-5663122;R-HSA-8878702;R-HSA-5663132;R-HSA-879782;R-HSA-5663165;R-HSA-1368889;R-HSA-8878679;R-HSA-5663138;R-HSA-5663170;R-HSA-879770;R-HSA-5663105;R-HSA-549424;R-HSA-879798;R-HSA-549364;R-HSA-549428;R-HSA-879762
R-HSA-5689896	Ovarian tumor domain proteases	4	44	0.00290582	0.000250636	0.00350891	3	14	0.00100488	9606	Homo sapiens	PTEN;TFAM;TP53;ESR1		R-HSA-6783238;R-HSA-8873946;R-HSA-5690843
R-HSA-6804754	Regulation of TP53 Expression	2	4	0.000264166	0.000360117	0.00469653	5	5	0.000358886	9606	Homo sapiens	TP53		R-HSA-6804194;R-HSA-6804193;R-HSA-6804191;R-HSA-6804188;R-HSA-6804762
R-HSA-109581	Apoptosis	7	192	0.01268	0.000361271	0.00469653	54	142	0.0101924	9606	Homo sapiens	BCL2L11;CASP3;BCL2;AKT1;HMGB1;TP53		R-HSA-351877;R-HSA-201603;R-HSA-4331331;R-HSA-351876;R-HSA-114306;R-HSA-508163;R-HSA-508162;R-HSA-201611;R-HSA-139913;R-HSA-201608;R-HSA-139918;R-HSA-139919;R-HSA-4331340;R-HSA-211219;R-HSA-201622;R-HSA-351901;R-HSA-418846;R-HSA-418845;R-HSA-201631;R-HSA-201630;R-HSA-201629;R-HSA-201628;R-HSA-418852;R-HSA-201639;R-HSA-202917;R-HSA-201636;R-HSA-201640;R-HSA-211247;R-HSA-351913;R-HSA-114352;R-HSA-1…
R-HSA-157118	Signaling by NOTCH	8	259	0.0171047	0.000412294	0.00535982	7	154	0.0110537	9606	Homo sapiens	HDAC4;MYC;AKT1;TP53;HIF1A;HDAC6		R-HSA-4396371;R-HSA-1912396;R-HSA-4395236;R-HSA-1912388;R-HSA-9604328;R-HSA-1912406;R-HSA-1980067
R-HSA-8878166	Transcriptional regulation by RUNX2	6	147	0.0097081	0.000536041	0.00696853	7	84	0.00602929	9606	Homo sapiens	HDAC4;CDKN1A;AKT1;ESR1;HDAC6		R-HSA-9008456;R-HSA-8939963;R-HSA-8939900;R-HSA-8939904;R-HSA-9008433;R-HSA-9008389;R-HSA-9008326
R-HSA-1643685	Disease	32	2656	0.175406	0.000579145	0.00752889	152	1720	0.123457	9606	Homo sapiens	HDAC4;MAP2K1;CDKN1A;UBE2I;TUSC3;SLC2A1;ITPR1;PTEN;ARPC5;HMGB1;ESR1;HDAC6;NET1;MAP1LC3B;MTA1;BCL2L11;MYC;BSG;ERBB2;AKT1;TFAM;TP53;RCOR1;EZH2		R-HSA-9656211;R-HSA-9656209;R-HSA-9754775;R-HSA-9656215;R-HSA-9664918;R-HSA-9656214;R-HSA-9656212;R-HSA-9666458;R-HSA-9664664;R-HSA-9710490;R-HSA-9665411;R-HSA-9665410;R-HSA-9665409;R-HSA-9665408;R-HSA-9665415;R-HSA-9659782;R-HSA-9664646;R-HSA-9665413;R-HSA-9665412;R-HSA-9687435;R-HSA-5602383;R-HSA-9665417;R-HSA-9665416;R-HSA-5659764;R-HSA-5602672;R-HSA-2400001;R-HSA-9664950;R-HSA-4396393;R-HSA-2…
R-HSA-8952158	RUNX3 regulates BCL2L11 (BIM) transcription	2	6	0.000396249	0.000803108	0.00963729	2	2	0.000143554	9606	Homo sapiens	BCL2L11		R-HSA-8952232;R-HSA-8952226
(Serum)-- CSF Aβ1-42 associated miRNAs
Pathway identifier	Pathway name	#Entities found	#Entities total	Entities ratio	Entities pValue	Entities FDR	#Reactions found	#Reactions total	Reactions ratio	Species identifier	Species name	Submitted entities found	Mapped entities	Found reaction identifiers
R-HSA-9009391	Extra-nuclear estrogen signaling	19	111	0.0073306	1.11022e-16	2.78666e-14	26	39	0.00279931	9606	Homo sapiens	HSP90AA1;PIK3R3;PIK3R1;ESR1;IGF1R;NRAS;PIK3CA;CCND1;AKT2;AKT3;BCL2;AKT1;KRAS;HRAS		R-HSA-199298;R-HSA-9624272;R-HSA-9632918;R-HSA-9625814;R-HSA-9021068;R-HSA-9633044;R-HSA-9634584;R-HSA-202127;R-HSA-9632412;R-HSA-9021660;R-HSA-9021596;R-HSA-9632906;R-HSA-9021072;R-HSA-9632910;R-HSA-9624526;R-HSA-9021079;R-HSA-9027670;R-HSA-9021609;R-HSA-9632182;R-HSA-9021601;R-HSA-9623355;R-HSA-9021600;R-HSA-9623999;R-HSA-9021050;R-HSA-9021170;R-HSA-9623341
R-HSA-6785807	Interleukin-4 and Interleukin-13 signaling	24	211	0.0139348	1.11022e-16	2.78666e-14	23	47	0.00337353	9606	Homo sapiens	HSP90AA1;CDKN1A;STAT3;PIK3R1;PTGS2;HIF1A;CCND1;MYC;FSCN1;BCL2;AKT1;TP53;JAK1		R-HSA-6788582;R-HSA-6790022;R-HSA-6786050;R-HSA-6786095;R-HSA-6788623;R-HSA-6789615;R-HSA-6788622;R-HSA-6790029;R-HSA-6786124;R-HSA-6786058;R-HSA-6790025;R-HSA-6789960;R-HSA-6790038;R-HSA-6786293;R-HSA-6790036;R-HSA-6788628;R-HSA-6786097;R-HSA-6786096;R-HSA-6786110;R-HSA-6797245;R-HSA-6788571;R-HSA-6790041;R-HSA-6786072
R-HSA-1280215	Cytokine Signaling in Immune system	46	1107	0.0731079	1.11022e-16	2.78666e-14	293	725	0.0520385	9606	Homo sapiens	APP;CDKN1A;PIK3R3;PIK3R1;PTGS2;HIF1A;TRIM8;MAPK9;NRAS;MAPK7;CASP8;BCL2L11;CCND1;MYC;AKT2;AKT3;AKT1;FYN;HRAS;JAK1;HSP90AA1;PRKCD;STAT3;NFKB2;SMAD7;PIK3CA;FSCN1;BCL2;KRAS;TP53		R-HSA-452100;R-HSA-452097;R-HSA-450063;R-HSA-1112602;R-HSA-452108;R-HSA-8987266;R-HSA-1112604;R-HSA-8950405;R-HSA-8987270;R-HSA-203797;R-HSA-9605259;R-HSA-8982163;R-HSA-9607304;R-HSA-8982162;R-HSA-1112587;R-HSA-8982165;R-HSA-452122;R-HSA-913424;R-HSA-8963734;R-HSA-8950441;R-HSA-6783556;R-HSA-6783552;R-HSA-6786124;R-HSA-1031716;R-HSA-1031713;R-HSA-8950448;R-HSA-8950453;R-HSA-6783524;R-HSA-6786095;…
R-HSA-212436	Generic Transcription Pathway	54	1557	0.102827	1.11022e-16	2.78666e-14	335	837	0.0600775	9606	Homo sapiens	RB1;CDKN1A;PTEN;NR2C2;MAPK7;CASP8;CCND2;BCL2L11;CCND1;MYC;AKT2;AKT3;E2F1;AKT1;E2F5;JAG1;TNFRSF10A;MLH1;ESR1;RUNX3;PRKAB1;SMAD7;RBL2;COL1A1;KAT2B;ITCH;MAF;RBL1;CDK2;MDM2;FAS;KRAS;PPARG;TP53		R-HSA-2186785;R-HSA-8937097;R-HSA-6799462;R-HSA-8878212;R-HSA-8931981;R-HSA-2187303;R-HSA-8951951;R-HSA-6805103;R-HSA-3222072;R-HSA-8878220;R-HSA-8951428;R-HSA-2187309;R-HSA-8864395;R-HSA-6805109;R-HSA-6791285;R-HSA-6805620;R-HSA-8951966;R-HSA-8878237;R-HSA-8951442;R-HSA-8951443;R-HSA-187934;R-HSA-6791291;R-HSA-8936616;R-HSA-6799431;R-HSA-8951977;R-HSA-5689972;R-HSA-8878243;R-HSA-6805059;R-HSA-89…
R-HSA-162582	Signal Transduction	74	3019	0.199379	1.33227e-15	2.41029e-13	666	2508	0.180017	9606	Homo sapiens	APP;CDKN1A;PTEN;IGF1R;CASP8;CCND1;MYC;AKT2;AKT3;AKT1;HRAS;SOX4;JAK1;MYLIP;HSP90AA1;PRKCD;RHOC;RUNX3;PRKAB1;KAT2B;RBL1;PIK3CA;CCKBR;PPARG;TP53;ROCK1;PIK3R3;PIK3R1;HIF1A;NRAS;MAPK7;BCL2L11;MYO6;E2F1;MFN2;FYN;E2F3;E2F5;JAG1;FZD6;LIMK1;STAT3;TNFRSF10A;NFATC1;BRAF;ESR1;SMAD7;COL1A1;ITCH;APC;FASN;CDK2;MDM2;BCL2;FAS;KRAS		R-HSA-178178;R-HSA-9701524;R-HSA-5654614;R-HSA-9018505;R-HSA-9701525;R-HSA-3858491;R-HSA-5654612;R-HSA-9008267;R-HSA-9632918;R-HSA-9604247;R-HSA-141316;R-HSA-1562641;R-HSA-2187303;R-HSA-9008271;R-HSA-380930;R-HSA-9008270;R-HSA-5654622;R-HSA-9018497;R-HSA-3858482;R-HSA-9701534;R-HSA-5654620;R-HSA-9018499;R-HSA-3858480;R-HSA-3769394;R-HSA-9008258;R-HSA-5654618;R-HSA-2187309;R-HSA-8981637;R-HSA-9701…
R-HSA-74160	Gene expression (Transcription)	57	1862	0.122969	1.44329e-15	2.41029e-13	357	1013	0.0727103	9606	Homo sapiens	RB1;CDKN1A;PTEN;ARID4B;NR2C2;MAPK7;CASP8;CCND2;BCL2L11;CCND1;MYC;AKT2;AKT3;E2F1;AKT1;E2F5;HSP90AA1;JAG1;DNMT3A;TNFRSF10A;MLH1;ESR1;RUNX3;PRKAB1;SMAD7;RBL2;COL1A1;KAT2B;ITCH;MAF;RBL1;CDK2;MDM2;FAS;KRAS;PPARG;TP53		R-HSA-2186785;R-HSA-8937097;R-HSA-6799462;R-HSA-8878212;R-HSA-8931981;R-HSA-2187303;R-HSA-8951951;R-HSA-6805103;R-HSA-73736;R-HSA-3222072;R-HSA-8878220;R-HSA-8951428;R-HSA-2187309;R-HSA-8864395;R-HSA-5601883;R-HSA-433672;R-HSA-6805109;R-HSA-6791285;R-HSA-6805620;R-HSA-8951966;R-HSA-6810239;R-HSA-6810238;R-HSA-8878237;R-HSA-8951442;R-HSA-8951443;R-HSA-187934;R-HSA-6791291;R-HSA-6810235;R-HSA-68102…
R-HSA-8939211	ESR-mediated signaling	23	257	0.0169727	1.9984e-15	2.66454e-13	91	114	0.0081826	9606	Homo sapiens	HSP90AA1;PIK3R3;PIK3R1;ESR1;IGF1R;KAT2B;NRAS;MAPK7;PIK3CA;CCND1;MYC;AKT2;AKT3;BCL2;AKT1;KRAS;HRAS		R-HSA-9018505;R-HSA-199298;R-HSA-9008267;R-HSA-9632918;R-HSA-9011981;R-HSA-9021068;R-HSA-9023884;R-HSA-8931981;R-HSA-9633044;R-HSA-9008271;R-HSA-9011983;R-HSA-9008270;R-HSA-9018497;R-HSA-9009536;R-HSA-9011971;R-HSA-9018499;R-HSA-9634584;R-HSA-9008258;R-HSA-202127;R-HSA-9009541;R-HSA-9011975;R-HSA-9632412;R-HSA-9018503;R-HSA-9011997;R-HSA-9008285;R-HSA-9021596;R-HSA-9632906;R-HSA-9011985;R-HSA-902…
R-HSA-9006931	Signaling by Nuclear Receptors	27	387	0.0255581	2.44249e-15	2.66454e-13	95	196	0.0140683	9606	Homo sapiens	MYLIP;HSP90AA1;PIK3R3;PIK3R1;ESR1;IGF1R;KAT2B;NRAS;MAPK7;CCND1;PIK3CA;MYC;AKT2;FASN;AKT3;BCL2;AKT1;FAS;KRAS;HRAS		R-HSA-9018505;R-HSA-199298;R-HSA-9008267;R-HSA-9632918;R-HSA-9011981;R-HSA-9021068;R-HSA-9023884;R-HSA-8931981;R-HSA-9633044;R-HSA-9008271;R-HSA-9011983;R-HSA-9008270;R-HSA-9018497;R-HSA-9009536;R-HSA-9011971;R-HSA-9018499;R-HSA-9634584;R-HSA-9008258;R-HSA-202127;R-HSA-9009541;R-HSA-9011975;R-HSA-9632412;R-HSA-9018503;R-HSA-9011997;R-HSA-9008285;R-HSA-9021596;R-HSA-9632906;R-HSA-9011985;R-HSA-902…
R-HSA-73857	RNA Polymerase II Transcription	54	1699	0.112204	2.44249e-15	2.66454e-13	346	898	0.0644559	9606	Homo sapiens	RB1;CDKN1A;PTEN;NR2C2;MAPK7;CASP8;CCND2;BCL2L11;CCND1;MYC;AKT2;AKT3;E2F1;AKT1;E2F5;JAG1;TNFRSF10A;MLH1;ESR1;RUNX3;PRKAB1;SMAD7;RBL2;COL1A1;KAT2B;ITCH;MAF;RBL1;CDK2;MDM2;FAS;KRAS;PPARG;TP53		R-HSA-2186785;R-HSA-8937097;R-HSA-6799462;R-HSA-8878212;R-HSA-8931981;R-HSA-2187303;R-HSA-8951951;R-HSA-6805103;R-HSA-3222072;R-HSA-8878220;R-HSA-8951428;R-HSA-2187309;R-HSA-8864395;R-HSA-6805109;R-HSA-6791285;R-HSA-6805620;R-HSA-8951966;R-HSA-6810239;R-HSA-6810238;R-HSA-8878237;R-HSA-8951442;R-HSA-8951443;R-HSA-187934;R-HSA-6791291;R-HSA-6810235;R-HSA-6810234;R-HSA-6810233;R-HSA-8936616;R-HSA-67…
R-HSA-5663202	Diseases of signal transduction by growth factor receptors and second messengers	30	498	0.0328887	2.66454e-15	2.66454e-13	232	478	0.0343095	9606	Homo sapiens	CDKN1A;HSP90AA1;JAG1;BCL11A;FZD6;STAT3;PTEN;PIK3R3;BRAF;PIK3R1;ESR1;KAT2B;NRAS;BCL2L11;PIK3CA;APC;MYC;AKT2;AKT3;MDM2;AKT1;FYN;KRAS;HRAS		R-HSA-9664664;R-HSA-5339713;R-HSA-1220610;R-HSA-1220611;R-HSA-1220614;R-HSA-9664646;R-HSA-1839114;R-HSA-1220612;R-HSA-1220613;R-HSA-1169421;R-HSA-1839107;R-HSA-2219536;R-HSA-9665697;R-HSA-9665696;R-HSA-9665703;R-HSA-9665702;R-HSA-9665700;R-HSA-9665707;R-HSA-9665708;R-HSA-9665232;R-HSA-2769007;R-HSA-2768999;R-HSA-9649393;R-HSA-9698043;R-HSA-2317387;R-HSA-2737728;R-HSA-9698041;R-HSA-8936676;R-HSA-9…
R-HSA-449147	Signaling by Interleukins	32	658	0.0434553	9.28146e-14	8.44613e-12	225	505	0.0362475	9606	Homo sapiens	APP;HSP90AA1;CDKN1A;STAT3;PIK3R3;PIK3R1;PTGS2;HIF1A;NFKB2;MAPK9;MAPK7;CASP8;CCND1;PIK3CA;MYC;FSCN1;BCL2;AKT1;FYN;TP53;JAK1		R-HSA-452100;R-HSA-452097;R-HSA-450063;R-HSA-1112602;R-HSA-452108;R-HSA-8987266;R-HSA-1112604;R-HSA-8950405;R-HSA-8987270;R-HSA-203797;R-HSA-8982163;R-HSA-8982162;R-HSA-1112587;R-HSA-8982165;R-HSA-452122;R-HSA-913424;R-HSA-8963734;R-HSA-8950441;R-HSA-6783556;R-HSA-6783552;R-HSA-6786124;R-HSA-8950448;R-HSA-8950453;R-HSA-6783524;R-HSA-6786095;R-HSA-6783530;R-HSA-6809140;R-HSA-6786097;R-HSA-6786096;…
R-HSA-9607240	FLT3 Signaling	12	48	0.00316999	1.28453e-13	1.06616e-11	8	43	0.00308642	9606	Homo sapiens	NRAS;BCL2L11;PIK3CA;AKT2;AKT3;AKT1;FYN;KRAS;PIK3R1;HRAS		R-HSA-9706340;R-HSA-9699574;R-HSA-9605259;R-HSA-9698170;R-HSA-9607304;R-HSA-9607224;R-HSA-9706345;R-HSA-9699579
R-HSA-8878159	Transcriptional regulation by RUNX3	15	118	0.00779289	1.58218e-12	1.21828e-10	46	47	0.00337353	9606	Homo sapiens	KAT2B;CDKN1A;JAG1;BCL2L11;CCND1;MYC;MDM2;KRAS;RUNX3;TP53		R-HSA-8878212;R-HSA-8937807;R-HSA-8952399;R-HSA-8951951;R-HSA-8951695;R-HSA-8952128;R-HSA-8937792;R-HSA-8878220;R-HSA-8951428;R-HSA-8952069;R-HSA-8952408;R-HSA-1980047;R-HSA-8949276;R-HSA-8951966;R-HSA-8949343;R-HSA-8952081;R-HSA-8878237;R-HSA-8951442;R-HSA-8951443;R-HSA-8937814;R-HSA-4411357;R-HSA-8949335;R-HSA-8952232;R-HSA-8951977;R-HSA-8878117;R-HSA-8878243;R-HSA-4411367;R-HSA-8878178;R-HSA-8…
R-HSA-453279	Mitotic G1 phase and G1/S transition	17	174	0.0114912	3.00615e-12	2.04484e-10	91	101	0.0072495	9606	Homo sapiens	RB1;CDKN1A;RBL2;WEE1;RBL1;CCND2;CCND1;MYC;AKT2;CDK2;AKT3;E2F1;AKT1;E2F3;E2F5		R-HSA-187520;R-HSA-8964492;R-HSA-1227670;R-HSA-9754129;R-HSA-1227671;R-HSA-8961934;R-HSA-8961678;R-HSA-9754130;R-HSA-8942607;R-HSA-8961920;R-HSA-8961665;R-HSA-8962050;R-HSA-8964482;R-HSA-8961671;R-HSA-8961688;R-HSA-8961946;R-HSA-1363328;R-HSA-1363331;R-HSA-8848414;R-HSA-8964498;R-HSA-8961961;R-HSA-187552;R-HSA-8964525;R-HSA-9018017;R-HSA-8961952;R-HSA-8964513;R-HSA-8961699;R-HSA-8848436;R-HSA-689…
R-HSA-3700989	Transcriptional Regulation by TP53	26	484	0.0319641	3.052e-12	2.04484e-10	197	259	0.0185903	9606	Homo sapiens	CDKN1A;PTEN;TNFRSF10A;MLH1;PRKAB1;RBL2;CASP8;RBL1;AKT2;AKT3;CDK2;E2F1;MDM2;AKT1;FAS;TP53		R-HSA-6799462;R-HSA-6805103;R-HSA-3222072;R-HSA-6805109;R-HSA-6791285;R-HSA-6805620;R-HSA-187934;R-HSA-6791291;R-HSA-6799431;R-HSA-5689972;R-HSA-6805059;R-HSA-69685;R-HSA-3222020;R-HSA-6799441;R-HSA-6798374;R-HSA-3222128;R-HSA-6798373;R-HSA-6805035;R-HSA-3222116;R-HSA-6799409;R-HSA-3239014;R-HSA-6799418;R-HSA-6799416;R-HSA-6801415;R-HSA-6804998;R-HSA-6804996;R-HSA-6800396;R-HSA-6798347;R-HSA-6798…
R-HSA-1227986	Signaling by ERBB2	12	68	0.00449082	7.08167e-12	4.39063e-10	19	46	0.00330175	9606	Homo sapiens	NRAS;HSP90AA1;PIK3CA;AKT2;PRKCD;AKT3;AKT1;FYN;KRAS;PIK3R1;HRAS		R-HSA-1963582;R-HSA-1306965;R-HSA-9652277;R-HSA-8934446;R-HSA-1250463;R-HSA-1250462;R-HSA-9665726;R-HSA-1306972;R-HSA-1306979;R-HSA-1250498;R-HSA-1918092;R-HSA-1918095;R-HSA-1358791;R-HSA-1963589;R-HSA-1250346;R-HSA-9652264;R-HSA-1306957;R-HSA-1250189;R-HSA-1963586
R-HSA-9670439	Signaling by phosphorylated juxtamembrane, extracellular and kinase domain KIT mutants	9	28	0.00184916	1.76062e-11	9.68344e-10	10	11	0.000789549	9606	Homo sapiens	NRAS;PIK3CA;STAT3;PIK3R3;FYN;KRAS;PIK3R1;HRAS		R-HSA-9670418;R-HSA-9670417;R-HSA-9670433;R-HSA-9670416;R-HSA-9670436;R-HSA-9670426;R-HSA-9670431;R-HSA-9670414;R-HSA-9670413;R-HSA-9670412
R-HSA-9669938	Signaling by KIT in disease	9	28	0.00184916	1.76062e-11	9.68344e-10	10	26	0.00186621	9606	Homo sapiens	NRAS;PIK3CA;STAT3;PIK3R3;FYN;KRAS;PIK3R1;HRAS		R-HSA-9670418;R-HSA-9670417;R-HSA-9670433;R-HSA-9670416;R-HSA-9670436;R-HSA-9670426;R-HSA-9670431;R-HSA-9670414;R-HSA-9670413;R-HSA-9670412
R-HSA-109606	Intrinsic Pathway for Apoptosis	11	64	0.00422665	7.17791e-11	3.73252e-09	22	63	0.00452196	9606	Homo sapiens	CASP7;CASP8;BCL2L11;AKT2;AKT3;STAT3;BCL2;E2F1;AKT1;TP53		R-HSA-4331331;R-HSA-508163;R-HSA-508162;R-HSA-198347;R-HSA-139913;R-HSA-9692376;R-HSA-139918;R-HSA-139919;R-HSA-6790025;R-HSA-4331340;R-HSA-9627107;R-HSA-114352;R-HSA-114354;R-HSA-114261;R-HSA-140214;R-HSA-139898;R-HSA-114392;R-HSA-140217;R-HSA-139897;R-HSA-4331327;R-HSA-4331324;R-HSA-140221
R-HSA-69202	Cyclin E associated events during G1/S transition	12	88	0.00581165	1.31878e-10	6.39157e-09	18	20	0.00143554	9606	Homo sapiens	RBL2;RB1;WEE1;CDKN1A;CCND1;MYC;AKT2;CDK2;AKT3;E2F1;AKT1;E2F5		R-HSA-188386;R-HSA-187520;R-HSA-187552;R-HSA-188390;R-HSA-69191;R-HSA-69195;R-HSA-69199;R-HSA-157906;R-HSA-8848436;R-HSA-187574;R-HSA-187575;R-HSA-187828;R-HSA-198613;R-HSA-8932400;R-HSA-8848414;R-HSA-69562;R-HSA-188345;R-HSA-188350
R-HSA-109581	Apoptosis	16	192	0.01268	1.35991e-10	6.39157e-09	44	142	0.0101924	9606	Homo sapiens	ROCK1;PRKCD;STAT3;TNFRSF10A;CASP7;BCL2L11;CASP8;APC;AKT2;AKT3;E2F1;BCL2;FAS;AKT1;TP53		R-HSA-202947;R-HSA-4331331;R-HSA-508163;R-HSA-508162;R-HSA-351936;R-HSA-3465459;R-HSA-198347;R-HSA-201611;R-HSA-139913;R-HSA-9692376;R-HSA-212552;R-HSA-139918;R-HSA-139919;R-HSA-4331340;R-HSA-3371360;R-HSA-351894;R-HSA-114261;R-HSA-351901;R-HSA-73945;R-HSA-114392;R-HSA-3465448;R-HSA-201628;R-HSA-201634;R-HSA-2562564;R-HSA-201639;R-HSA-141159;R-HSA-201637;R-HSA-141156;R-HSA-350319;R-HSA-3371359;R-…
R-HSA-69656	Cyclin A:Cdk2-associated events at S phase entry	12	90	0.00594373	1.69795e-10	7.54478e-09	17	19	0.00136377	9606	Homo sapiens	RBL2;RB1;WEE1;CDKN1A;CCND1;MYC;AKT2;CDK2;AKT3;E2F1;AKT1;E2F5		R-HSA-187520;R-HSA-187552;R-HSA-174273;R-HSA-174054;R-HSA-187916;R-HSA-187948;R-HSA-187949;R-HSA-8848436;R-HSA-187574;R-HSA-187575;R-HSA-187828;R-HSA-198613;R-HSA-174164;R-HSA-8848414;R-HSA-188345;R-HSA-187934;R-HSA-174110
R-HSA-69231	Cyclin D associated events in G1	10	52	0.00343416	1.84019e-10	7.54478e-09	16	17	0.00122021	9606	Homo sapiens	RBL2;RB1;CDKN1A;RBL1;CCND2;CCND1;CDK2;E2F1;E2F3;E2F5		R-HSA-9754129;R-HSA-9754130;R-HSA-8942607;R-HSA-9018017;R-HSA-69227;R-HSA-8941895;R-HSA-8941915;R-HSA-1363328;R-HSA-1363331;R-HSA-1363276;R-HSA-8942803;R-HSA-1226094;R-HSA-8942836;R-HSA-1226095;R-HSA-1363274;R-HSA-9659820
R-HSA-69236	G1 Phase	10	52	0.00343416	1.84019e-10	7.54478e-09	16	17	0.00122021	9606	Homo sapiens	RBL2;RB1;CDKN1A;RBL1;CCND2;CCND1;CDK2;E2F1;E2F3;E2F5		R-HSA-9754129;R-HSA-9754130;R-HSA-8942607;R-HSA-9018017;R-HSA-69227;R-HSA-8941895;R-HSA-8941915;R-HSA-1363328;R-HSA-1363331;R-HSA-1363276;R-HSA-8942803;R-HSA-1226094;R-HSA-8942836;R-HSA-1226095;R-HSA-1363274;R-HSA-9659820
R-HSA-5357801	Programmed Cell Death	17	238	0.0157179	3.60191e-10	1.44077e-08	55	198	0.0142119	9606	Homo sapiens	HSP90AA1;ROCK1;PRKCD;STAT3;TNFRSF10A;CASP7;BCL2L11;CASP8;APC;AKT2;AKT3;E2F1;BCL2;FAS;AKT1;TP53		R-HSA-9686930;R-HSA-4331331;R-HSA-508163;R-HSA-508162;R-HSA-201611;R-HSA-139913;R-HSA-139918;R-HSA-139919;R-HSA-4331340;R-HSA-9698844;R-HSA-351894;R-HSA-5675456;R-HSA-351901;R-HSA-9688459;R-HSA-201628;R-HSA-201634;R-HSA-2562564;R-HSA-201639;R-HSA-201637;R-HSA-9687458;R-HSA-114352;R-HSA-139952;R-HSA-114354;R-HSA-140214;R-HSA-9029680;R-HSA-140217;R-HSA-140221;R-HSA-202947;R-HSA-351936;R-HSA-3465459…
R-HSA-2219528	PI3K/AKT Signaling in Cancer	13	124	0.00818914	5.21829e-10	1.98295e-08	21	21	0.00150732	9606	Homo sapiens	CDKN1A;PIK3CA;AKT2;AKT3;MDM2;PTEN;AKT1;PIK3R3;FYN;PIK3R1;ESR1		R-HSA-2243938;R-HSA-2399941;R-HSA-2243937;R-HSA-2243942;R-HSA-2399969;R-HSA-2400001;R-HSA-2317387;R-HSA-2399981;R-HSA-2399982;R-HSA-2400009;R-HSA-2399977;R-HSA-2400010;R-HSA-2399988;R-HSA-2219536;R-HSA-2394007;R-HSA-2399985;R-HSA-2399996;R-HSA-2399997;R-HSA-2399966;R-HSA-2399999;R-HSA-2399992
R-HSA-9659787	Aberrant regulation of mitotic G1/S transition in cancer due to RB1 defects	7	17	0.00112271	6.01987e-10	2.10695e-08	2	2	0.000143554	9606	Homo sapiens	RB1;CDKN1A;CCND2;CCND1;CDK2;E2F1;E2F3		R-HSA-9660615;R-HSA-9659782
R-HSA-9661069	Defective binding of RB1 mutants to E2F1,(E2F2, E2F3)	7	17	0.00112271	6.01987e-10	2.10695e-08	1	1	7.17772e-05	9606	Homo sapiens	RB1;CDKN1A;CCND2;CCND1;CDK2;E2F1;E2F3		R-HSA-9659782
R-HSA-4420097	VEGFA-VEGFR2 Pathway	13	129	0.00851935	8.36184e-10	2.84302e-08	37	79	0.0056704	9606	Homo sapiens	NRAS;HSP90AA1;PIK3CA;ROCK1;AKT2;PRKCD;AKT3;AKT1;FYN;KRAS;PIK3R1;HRAS		R-HSA-5218828;R-HSA-5218826;R-HSA-5218824;R-HSA-5218823;R-HSA-5218822;R-HSA-5218821;R-HSA-202127;R-HSA-5218819;R-HSA-5228992;R-HSA-5218847;R-HSA-5218845;R-HSA-202129;R-HSA-5218839;R-HSA-5218838;R-HSA-202137;R-HSA-5218643;R-HSA-5218832;R-HSA-2317314;R-HSA-202144;R-HSA-5218855;R-HSA-5218854;R-HSA-5218852;R-HSA-5218851;R-HSA-1497784;R-HSA-5218814;R-HSA-5218813;R-HSA-5218812;R-HSA-198640;R-HSA-521881…
R-HSA-9703648	Signaling by FLT3 ITD and TKD mutants	8	30	0.00198124	1.02472e-09	3.38158e-08	5	24	0.00172265	9606	Homo sapiens	CDKN1A;NRAS;PIK3CA;KRAS;PIK3R1;HRAS		R-HSA-9698179;R-HSA-9698043;R-HSA-9698041;R-HSA-9698174;R-HSA-9695853
R-HSA-9673770	Signaling by PDGFRA extracellular domain mutants	7	19	0.00125479	1.28974e-09	3.99819e-08	4	7	0.00050244	9606	Homo sapiens	NRAS;PIK3CA;STAT3;KRAS;PIK3R1;HRAS		R-HSA-9672163;R-HSA-9672162;R-HSA-9672178;R-HSA-9672159
R-HSA-9673767	Signaling by PDGFRA transmembrane, juxtamembrane and kinase domain mutants	7	19	0.00125479	1.28974e-09	3.99819e-08	4	7	0.00050244	9606	Homo sapiens	NRAS;PIK3CA;STAT3;KRAS;PIK3R1;HRAS		R-HSA-9672177;R-HSA-9672176;R-HSA-9672170;R-HSA-9672172
R-HSA-9703465	Signaling by FLT3 fusion proteins	8	32	0.00211333	1.68871e-09	5.06613e-08	5	18	0.00129199	9606	Homo sapiens	CDKN1A;NRAS;PIK3CA;KRAS;PIK3R1;HRAS		R-HSA-9703441;R-HSA-9698043;R-HSA-9698041;R-HSA-9703439;R-HSA-9703434
R-HSA-6804116	TP53 Regulates Transcription of Genes Involved in G1 Cell Cycle Arrest	7	20	0.00132083	1.83159e-09	5.31161e-08	14	17	0.00122021	9606	Homo sapiens	CDKN1A;CDK2;E2F1;TP53		R-HSA-6791363;R-HSA-6798304;R-HSA-6803403;R-HSA-6798347;R-HSA-6803400;R-HSA-6803411;R-HSA-6798353;R-HSA-6803391;R-HSA-69562;R-HSA-6803388;R-HSA-187934;R-HSA-6798299;R-HSA-6791387;R-HSA-6803801
R-HSA-194138	Signaling by VEGF	13	140	0.00924581	2.20695e-09	6.17945e-08	37	86	0.00617284	9606	Homo sapiens	NRAS;HSP90AA1;PIK3CA;ROCK1;AKT2;PRKCD;AKT3;AKT1;FYN;KRAS;PIK3R1;HRAS		R-HSA-5218828;R-HSA-5218826;R-HSA-5218824;R-HSA-5218823;R-HSA-5218822;R-HSA-5218821;R-HSA-202127;R-HSA-5218819;R-HSA-5228992;R-HSA-5218847;R-HSA-5218845;R-HSA-202129;R-HSA-5218839;R-HSA-5218838;R-HSA-202137;R-HSA-5218643;R-HSA-5218832;R-HSA-2317314;R-HSA-202144;R-HSA-5218855;R-HSA-5218854;R-HSA-5218852;R-HSA-5218851;R-HSA-1497784;R-HSA-5218814;R-HSA-5218813;R-HSA-5218812;R-HSA-198640;R-HSA-521881…
R-HSA-9006934	Signaling by Receptor Tyrosine Kinases	25	620	0.0409457	3.06862e-09	8.28527e-08	214	746	0.0535458	9606	Homo sapiens	HSP90AA1;ROCK1;PRKCD;STAT3;PIK3R3;BRAF;PIK3R1;HIF1A;ESR1;IGF1R;COL1A1;NRAS;ITCH;MAPK7;PIK3CA;MYC;AKT2;AKT3;AKT1;FYN;KRAS;HRAS		R-HSA-9701524;R-HSA-5654614;R-HSA-9701525;R-HSA-5654612;R-HSA-205319;R-HSA-1562641;R-HSA-5654622;R-HSA-9701534;R-HSA-5654620;R-HSA-5654618;R-HSA-9701529;R-HSA-9701531;R-HSA-171026;R-HSA-5654596;R-HSA-5654594;R-HSA-203797;R-HSA-5654592;R-HSA-5654600;R-HSA-9701556;R-HSA-9701557;R-HSA-5654647;R-HSA-2317314;R-HSA-1250353;R-HSA-9036970;R-HSA-1963582;R-HSA-5654643;R-HSA-9612980;R-HSA-5654640;R-HSA-2428…
R-HSA-1433557	Signaling by SCF-KIT	9	51	0.00336812	3.2001e-09	8.64026e-08	21	39	0.00279931	9606	Homo sapiens	NRAS;PIK3CA;STAT3;PIK3R3;FYN;KRAS;PIK3R1;HRAS		R-HSA-1433428;R-HSA-205319;R-HSA-1433456;R-HSA-1433488;R-HSA-1562641;R-HSA-1470012;R-HSA-1433471;R-HSA-1470010;R-HSA-205262;R-HSA-1470009;R-HSA-1472121;R-HSA-205234;R-HSA-1433542;R-HSA-205238;R-HSA-205205;R-HSA-1433506;R-HSA-1433454;R-HSA-1433451;R-HSA-1433418;R-HSA-1433514;R-HSA-205244
R-HSA-5637810	Constitutive Signaling by EGFRvIII	7	22	0.00145291	3.51043e-09	8.77608e-08	18	18	0.00129199	9606	Homo sapiens	NRAS;HSP90AA1;PIK3CA;KRAS;PIK3R1;HRAS		R-HSA-5637808;R-HSA-1247999;R-HSA-5638137;R-HSA-5637798;R-HSA-5637766;R-HSA-1248002;R-HSA-5637764;R-HSA-5637796;R-HSA-5637765;R-HSA-5637794;R-HSA-5637795;R-HSA-5637792;R-HSA-5637806;R-HSA-1218824;R-HSA-5637770;R-HSA-1248655;R-HSA-5637800;R-HSA-5637801
R-HSA-5637812	Signaling by EGFRvIII in Cancer	7	22	0.00145291	3.51043e-09	8.77608e-08	18	18	0.00129199	9606	Homo sapiens	NRAS;HSP90AA1;PIK3CA;KRAS;PIK3R1;HRAS		R-HSA-5637808;R-HSA-1247999;R-HSA-5638137;R-HSA-5637798;R-HSA-5637766;R-HSA-1248002;R-HSA-5637764;R-HSA-5637796;R-HSA-5637765;R-HSA-5637794;R-HSA-5637795;R-HSA-5637792;R-HSA-5637806;R-HSA-1218824;R-HSA-5637770;R-HSA-1248655;R-HSA-5637800;R-HSA-5637801
R-HSA-9665348	Signaling by ERBB2 ECD mutants	7	23	0.00151895	4.75214e-09	1.18803e-07	8	15	0.00107666	9606	Homo sapiens	NRAS;HSP90AA1;PIK3CA;KRAS;PIK3R1;HRAS		R-HSA-9665408;R-HSA-9665415;R-HSA-9665412;R-HSA-9665407;R-HSA-9665389;R-HSA-9665405;R-HSA-9665404;R-HSA-9665388
R-HSA-69206	G1/S Transition	13	150	0.00990622	4.97146e-09	1.19315e-07	53	61	0.00437841	9606	Homo sapiens	RB1;CDKN1A;RBL2;WEE1;RBL1;CCND1;MYC;AKT2;CDK2;AKT3;E2F1;AKT1;E2F5		R-HSA-187520;R-HSA-8961678;R-HSA-8961934;R-HSA-8961920;R-HSA-8961665;R-HSA-8962050;R-HSA-8961671;R-HSA-8961688;R-HSA-8961946;R-HSA-8848414;R-HSA-8961961;R-HSA-187552;R-HSA-8961952;R-HSA-8961699;R-HSA-8848436;R-HSA-68914;R-HSA-187574;R-HSA-68917;R-HSA-187575;R-HSA-68916;R-HSA-187828;R-HSA-8961982;R-HSA-68918;R-HSA-8961840;R-HSA-8932400;R-HSA-69562;R-HSA-188345;R-HSA-8961972;R-HSA-188350;R-HSA-8961…
R-HSA-1538133	G0 and Early G1	8	38	0.00250958	6.35019e-09	1.46054e-07	26	27	0.00193798	9606	Homo sapiens	RBL2;RBL1;MYC;CDK2;E2F1;E2F5		R-HSA-1362261;R-HSA-8964492;R-HSA-1227670;R-HSA-1227671;R-HSA-8961934;R-HSA-8961665;R-HSA-8964482;R-HSA-8964550;R-HSA-8964561;R-HSA-8964498;R-HSA-8961619;R-HSA-8964567;R-HSA-8964588;R-HSA-8964525;R-HSA-1363314;R-HSA-8978926;R-HSA-8964513;R-HSA-8964580;R-HSA-8964475;R-HSA-1363303;R-HSA-8964465;R-HSA-188345;R-HSA-1363311;R-HSA-8964531;R-HSA-1363306;R-HSA-8964471
R-HSA-1362277	Transcription of E2F targets under negative control by DREAM complex	7	25	0.00165104	8.37837e-09	1.92703e-07	12	12	0.000861326	9606	Homo sapiens	RBL2;RBL1;MYC;E2F1;E2F5		R-HSA-8964475;R-HSA-8964492;R-HSA-8964525;R-HSA-8961665;R-HSA-8964513;R-HSA-8964465;R-HSA-8964482;R-HSA-8964498;R-HSA-8961619;R-HSA-188345;R-HSA-8964531;R-HSA-8964471
R-HSA-5637815	Signaling by Ligand-Responsive EGFR Variants in Cancer	7	26	0.00171708	1.09342e-08	2.40552e-07	23	23	0.00165088	9606	Homo sapiens	NRAS;HSP90AA1;PIK3CA;KRAS;PIK3R1;HRAS		R-HSA-1218833;R-HSA-1225947;R-HSA-1226014;R-HSA-1225950;R-HSA-1225951;R-HSA-1226012;R-HSA-1225949;R-HSA-1220610;R-HSA-1220611;R-HSA-1247842;R-HSA-1247841;R-HSA-1226016;R-HSA-1225952;R-HSA-1220614;R-HSA-1225956;R-HSA-1220612;R-HSA-1225957;R-HSA-1247844;R-HSA-1220613;R-HSA-1218824;R-HSA-1225960;R-HSA-1225961;R-HSA-1169421
R-HSA-1236382	Constitutive Signaling by Ligand-Responsive EGFR Cancer Variants	7	26	0.00171708	1.09342e-08	2.40552e-07	23	23	0.00165088	9606	Homo sapiens	NRAS;HSP90AA1;PIK3CA;KRAS;PIK3R1;HRAS		R-HSA-1218833;R-HSA-1225947;R-HSA-1226014;R-HSA-1225950;R-HSA-1225951;R-HSA-1226012;R-HSA-1225949;R-HSA-1220610;R-HSA-1220611;R-HSA-1247842;R-HSA-1247841;R-HSA-1226016;R-HSA-1225952;R-HSA-1220614;R-HSA-1225956;R-HSA-1220612;R-HSA-1225957;R-HSA-1247844;R-HSA-1220613;R-HSA-1218824;R-HSA-1225960;R-HSA-1225961;R-HSA-1169421
R-HSA-9671555	Signaling by PDGFR in disease	7	27	0.00178312	1.41225e-08	2.96573e-07	8	24	0.00172265	9606	Homo sapiens	NRAS;PIK3CA;STAT3;KRAS;PIK3R1;HRAS		R-HSA-9672163;R-HSA-9672162;R-HSA-9672178;R-HSA-9672177;R-HSA-9672176;R-HSA-9672170;R-HSA-9672159;R-HSA-9672172
R-HSA-9682385	FLT3 signaling in disease	8	43	0.00283978	1.63709e-08	3.43789e-07	8	52	0.00373241	9606	Homo sapiens	CDKN1A;NRAS;PIK3CA;KRAS;PIK3R1;HRAS		R-HSA-9698179;R-HSA-9703441;R-HSA-9698043;R-HSA-9698041;R-HSA-9703439;R-HSA-9698174;R-HSA-9695853;R-HSA-9703434
R-HSA-389357	CD28 dependent PI3K/Akt signaling	7	28	0.00184916	1.80662e-08	3.61323e-07	7	9	0.000645995	9606	Homo sapiens	PIK3CA;AKT2;AKT3;AKT1;PIK3R3;FYN;PIK3R1		R-HSA-2317314;R-HSA-389158;R-HSA-198640;R-HSA-388832;R-HSA-2317332;R-HSA-389756;R-HSA-198270
R-HSA-9614085	FOXO-mediated transcription	11	110	0.00726456	1.87954e-08	3.75908e-07	12	85	0.00610106	9606	Homo sapiens	RBL2;KAT2B;CDKN1A;BCL2L11;AKT2;AKT3;AKT1		R-HSA-199299;R-HSA-9620515;R-HSA-9622579;R-HSA-9617840;R-HSA-6803411;R-HSA-9618004;R-HSA-9620788;R-HSA-6803403;R-HSA-9617838;R-HSA-9622604;R-HSA-9622572;R-HSA-9620813
R-HSA-9634638	Estrogen-dependent nuclear events downstream of ESR-membrane signaling	7	29	0.0019152	2.29055e-08	4.5811e-07	5	12	0.000861326	9606	Homo sapiens	CCND1;AKT2;AKT3;BCL2;AKT1		R-HSA-199298;R-HSA-9623355;R-HSA-9624526;R-HSA-9623999;R-HSA-9623341
R-HSA-6791312	TP53 Regulates Transcription of Cell Cycle Genes	9	65	0.0042927	2.52361e-08	4.79485e-07	30	42	0.00301464	9606	Homo sapiens	RBL2;CDKN1A;RBL1;CDK2;E2F1;TP53		R-HSA-3215152;R-HSA-6801637;R-HSA-6798304;R-HSA-6803946;R-HSA-6801641;R-HSA-6802165;R-HSA-6803391;R-HSA-3215144;R-HSA-6798268;R-HSA-6803388;R-HSA-187934;R-HSA-6802170;R-HSA-6798020;R-HSA-6791363;R-HSA-6798031;R-HSA-6803917;R-HSA-6803403;R-HSA-6798347;R-HSA-6798282;R-HSA-6803914;R-HSA-6803400;R-HSA-6803411;R-HSA-6803858;R-HSA-6798353;R-HSA-6803935;R-HSA-6803871;R-HSA-69562;R-HSA-6798299;R-HSA-6791…
R-HSA-6806003	Regulation of TP53 Expression and Degradation	8	46	0.00303791	2.73826e-08	5.2027e-07	33	35	0.0025122	9606	Homo sapiens	AKT2;CDK2;AKT3;MDM2;AKT1;TP53		R-HSA-6792871;R-HSA-198599;R-HSA-6804194;R-HSA-6804193;R-HSA-3222072;R-HSA-349455;R-HSA-6792491;R-HSA-3215295;R-HSA-6804724;R-HSA-6791409;R-HSA-6793661;R-HSA-5633460;R-HSA-6804998;R-HSA-5689972;R-HSA-6804741;R-HSA-6804996;R-HSA-6795460;R-HSA-6793666;R-HSA-6804879;R-HSA-6804942;R-HSA-6793685;R-HSA-6795667;R-HSA-349426;R-HSA-3700992;R-HSA-6804191;R-HSA-6792863;R-HSA-6805022;R-HSA-6804188;R-HSA-6804…
R-HSA-1257604	PIP3 activates AKT signaling	17	321	0.0211993	2.89236e-08	5.20624e-07	66	86	0.00617284	9606	Homo sapiens	CDKN1A;PTEN;PIK3R3;PIK3R1;ESR1;PIK3CA;AKT2;AKT3;MDM2;AKT1;FYN;PPARG;TP53		R-HSA-199299;R-HSA-199298;R-HSA-199425;R-HSA-8944650;R-HSA-8944522;R-HSA-2318752;R-HSA-8944397;R-HSA-8850945;R-HSA-199443;R-HSA-8944026;R-HSA-8944538;R-HSA-8850961;R-HSA-6811504;R-HSA-198298;R-HSA-199839;R-HSA-8948757;R-HSA-2317314;R-HSA-199456;R-HSA-8944684;R-HSA-6807106;R-HSA-8945709;R-HSA-6807105;R-HSA-8944047;R-HSA-6807118;R-HSA-8943780;R-HSA-8944420;R-HSA-8948775;R-HSA-6807126;R-HSA-2316434;…
R-HSA-5655291	Signaling by FGFR4 in disease	6	18	0.00118875	3.62486e-08	6.52475e-07	4	15	0.00107666	9606	Homo sapiens	NRAS;PIK3CA;KRAS;PIK3R1;HRAS		R-HSA-5655252;R-HSA-5655347;R-HSA-5655235;R-HSA-5655248
R-HSA-9006925	Intracellular signaling by second messengers	18	368	0.0243033	3.63187e-08	6.53736e-07	69	114	0.0081826	9606	Homo sapiens	CDKN1A;PRKCD;PTEN;PIK3R3;PIK3R1;ESR1;PIK3CA;AKT2;AKT3;MDM2;AKT1;FYN;PPARG;TP53		R-HSA-199299;R-HSA-199298;R-HSA-199425;R-HSA-8944650;R-HSA-8944522;R-HSA-2318752;R-HSA-8944397;R-HSA-8850945;R-HSA-199443;R-HSA-8944026;R-HSA-8944538;R-HSA-8850961;R-HSA-6811504;R-HSA-198298;R-HSA-199839;R-HSA-8948757;R-HSA-2317314;R-HSA-199456;R-HSA-8944684;R-HSA-6807106;R-HSA-8945709;R-HSA-6807105;R-HSA-8944047;R-HSA-6807118;R-HSA-198314;R-HSA-8943780;R-HSA-8944420;R-HSA-8948775;R-HSA-6807126;R…
R-HSA-1643713	Signaling by EGFR in Cancer	7	32	0.00211333	4.45028e-08	7.56548e-07	40	42	0.00301464	9606	Homo sapiens	NRAS;HSP90AA1;PIK3CA;KRAS;PIK3R1;HRAS		R-HSA-1218833;R-HSA-1225947;R-HSA-1226014;R-HSA-1225950;R-HSA-1225951;R-HSA-1226012;R-HSA-1225949;R-HSA-1220610;R-HSA-5637766;R-HSA-1220611;R-HSA-1248002;R-HSA-5637764;R-HSA-5637765;R-HSA-1220614;R-HSA-1220612;R-HSA-1220613;R-HSA-1218824;R-HSA-1169421;R-HSA-5637770;R-HSA-1248655;R-HSA-5637808;R-HSA-1247999;R-HSA-5638137;R-HSA-5637798;R-HSA-1247842;R-HSA-1247841;R-HSA-1226016;R-HSA-1225952;R-HSA-5…
R-HSA-168256	Immune System	55	2698	0.17818	4.46168e-08	7.58486e-07	391	1644	0.118002	9606	Homo sapiens	APP;CDKN1A;ROCK1;PTEN;PIK3R3;PIK3R1;PTGS2;HIF1A;TRIM8;MAPK9;NRAS;MAPK7;CASP8;BCL2L11;CCND1;MYC;AKT2;AKT3;AKT1;FYN;HRAS;JAK1;MYLIP;HSP90AA1;PRKCD;LIMK1;STAT3;NFATC1;NFKB2;SMAD7;COL1A1;ITCH;PKM;PIK3CA;BCL2;FSCN1;KRAS;TP53		R-HSA-688137;R-HSA-203797;R-HSA-9605259;R-HSA-9607304;R-HSA-913424;R-HSA-2317314;R-HSA-389158;R-HSA-6786124;R-HSA-1296421;R-HSA-2317332;R-HSA-6786095;R-HSA-6800434;R-HSA-6786097;R-HSA-6786096;R-HSA-6786110;R-HSA-198746;R-HSA-9630923;R-HSA-6784006;R-HSA-9699574;R-HSA-983147;R-HSA-6786050;R-HSA-9705726;R-HSA-983140;R-HSA-9757951;R-HSA-6786058;R-HSA-9699579;R-HSA-168053;R-HSA-983157;R-HSA-983156;R-H…
R-HSA-9006927	Signaling by Non-Receptor Tyrosine Kinases	9	71	0.00468894	5.31102e-08	8.75892e-07	16	53	0.00380419	9606	Homo sapiens	NRAS;CCND1;CDK2;STAT3;AKT1;KRAS;HIF1A;HRAS		R-HSA-8981353;R-HSA-8981355;R-HSA-8848804;R-HSA-8857583;R-HSA-8848751;R-HSA-2730595;R-HSA-8848812;R-HSA-2730599;R-HSA-8848087;R-HSA-8848150;R-HSA-8848758;R-HSA-8848436;R-HSA-8848178;R-HSA-8848414;R-HSA-8848124;R-HSA-9634702
R-HSA-8848021	Signaling by PTK6	9	71	0.00468894	5.31102e-08	8.75892e-07	16	53	0.00380419	9606	Homo sapiens	NRAS;CCND1;CDK2;STAT3;AKT1;KRAS;HIF1A;HRAS		R-HSA-8981353;R-HSA-8981355;R-HSA-8848804;R-HSA-8857583;R-HSA-8848751;R-HSA-2730595;R-HSA-8848812;R-HSA-2730599;R-HSA-8848087;R-HSA-8848150;R-HSA-8848758;R-HSA-8848436;R-HSA-8848178;R-HSA-8848414;R-HSA-8848124;R-HSA-9634702
R-HSA-9006115	Signaling by NTRK2 (TRKB)	7	33	0.00217937	5.47432e-08	8.75892e-07	11	38	0.00272753	9606	Homo sapiens	NRAS;PIK3CA;FYN;KRAS;PIK3R1;HRAS		R-HSA-9032601;R-HSA-9032761;R-HSA-9028505;R-HSA-9026891;R-HSA-9032798;R-HSA-9037040;R-HSA-9032067;R-HSA-9032532;R-HSA-9028519;R-HSA-9032582;R-HSA-9032502
R-HSA-8951430	RUNX3 regulates WNT signaling	5	10	0.000660415	7.09367e-08	1.13499e-06	5	5	0.000358886	9606	Homo sapiens	CCND1;MYC;RUNX3		R-HSA-4411367;R-HSA-8951442;R-HSA-8951443;R-HSA-8951428;R-HSA-4411357
R-HSA-9664565	Signaling by ERBB2 KD Mutants	7	35	0.00231145	8.12832e-08	1.30053e-06	10	17	0.00122021	9606	Homo sapiens	NRAS;HSP90AA1;PIK3CA;KRAS;PIK3R1;HRAS		R-HSA-9665009;R-HSA-9649393;R-HSA-9665121;R-HSA-9664567;R-HSA-9664646;R-HSA-9664933;R-HSA-9664664;R-HSA-9664991;R-HSA-9664940;R-HSA-9664588
R-HSA-9687139	Aberrant regulation of mitotic cell cycle due to RB1 defects	7	36	0.00237749	9.81833e-08	1.47275e-06	3	3	0.000215332	9606	Homo sapiens	RB1;CDKN1A;CCND2;CCND1;CDK2;E2F1;E2F3		R-HSA-9687377;R-HSA-9660615;R-HSA-9659782
R-HSA-2424491	DAP12 signaling	7	36	0.00237749	9.81833e-08	1.47275e-06	11	17	0.00122021	9606	Homo sapiens	NRAS;PIK3CA;FYN;KRAS;PIK3R1;HRAS		R-HSA-2395412;R-HSA-2424484;R-HSA-210289;R-HSA-2424486;R-HSA-2424487;R-HSA-2424480;R-HSA-2396594;R-HSA-2424482;R-HSA-2424477;R-HSA-2395439;R-HSA-2395801
R-HSA-114452	Activation of BH3-only proteins	7	36	0.00237749	9.81833e-08	1.47275e-06	12	19	0.00136377	9606	Homo sapiens	BCL2L11;AKT2;AKT3;BCL2;E2F1;AKT1;TP53		R-HSA-4331331;R-HSA-140214;R-HSA-198347;R-HSA-139913;R-HSA-140217;R-HSA-139897;R-HSA-139918;R-HSA-139919;R-HSA-4331327;R-HSA-4331340;R-HSA-4331324;R-HSA-140221
R-HSA-1227990	Signaling by ERBB2 in Cancer	7	36	0.00237749	9.81833e-08	1.47275e-06	38	62	0.00445019	9606	Homo sapiens	NRAS;HSP90AA1;PIK3CA;KRAS;PIK3R1;HRAS		R-HSA-9665232;R-HSA-9664664;R-HSA-9665304;R-HSA-9664991;R-HSA-9665311;R-HSA-9665408;R-HSA-9665280;R-HSA-9665415;R-HSA-9664646;R-HSA-9665286;R-HSA-9665412;R-HSA-9665284;R-HSA-9664588;R-HSA-9634418;R-HSA-9665009;R-HSA-9649393;R-HSA-9664567;R-HSA-1248694;R-HSA-9652277;R-HSA-9665407;R-HSA-9665278;R-HSA-9665405;R-HSA-1227964;R-HSA-9665404;R-HSA-9665315;R-HSA-9665697;R-HSA-9665121;R-HSA-9665696;R-HSA-9…
R-HSA-186763	Downstream signal transduction	7	37	0.00244353	1.17958e-07	1.76938e-06	4	16	0.00114844	9606	Homo sapiens	NRAS;PIK3CA;STAT3;KRAS;PIK3R1;HRAS		R-HSA-186834;R-HSA-186800;R-HSA-380782;R-HSA-186780
R-HSA-9675126	Diseases of mitotic cell cycle	7	38	0.00250958	1.40993e-07	1.97391e-06	3	5	0.000358886	9606	Homo sapiens	RB1;CDKN1A;CCND2;CCND1;CDK2;E2F1;E2F3		R-HSA-9687377;R-HSA-9660615;R-HSA-9659782
R-HSA-210993	Tie2 Signaling	6	23	0.00151895	1.51441e-07	2.12017e-06	2	14	0.00100488	9606	Homo sapiens	NRAS;PIK3CA;KRAS;PIK3R1;HRAS		R-HSA-210977;R-HSA-204798
R-HSA-199418	Negative regulation of the PI3K/AKT network	11	137	0.00904768	1.67232e-07	2.34125e-06	5	10	0.000717772	9606	Homo sapiens	PIK3CA;AKT2;AKT3;PTEN;AKT1;PIK3R3;FYN;PIK3R1;ESR1		R-HSA-199443;R-HSA-2316434;R-HSA-199425;R-HSA-199456;R-HSA-6811504
R-HSA-881907	Gastrin-CREB signalling pathway via PKC and MAPK	6	24	0.001585	1.93905e-07	2.71466e-06	3	9	0.000645995	9606	Homo sapiens	NRAS;MAPK7;CCKBR;KRAS;HRAS		R-HSA-870269;R-HSA-198746;R-HSA-2179407
R-HSA-389356	CD28 co-stimulation	7	41	0.0027077	2.34095e-07	3.04323e-06	14	19	0.00136377	9606	Homo sapiens	PIK3CA;AKT2;AKT3;AKT1;PIK3R3;FYN;PIK3R1		R-HSA-389381;R-HSA-389348;R-HSA-2317314;R-HSA-389158;R-HSA-389350;R-HSA-388832;R-HSA-388814;R-HSA-389352;R-HSA-389354;R-HSA-198640;R-HSA-2317332;R-HSA-389756;R-HSA-388831;R-HSA-198270
R-HSA-69242	S Phase	12	179	0.0118214	3.05812e-07	3.97555e-06	24	55	0.00394775	9606	Homo sapiens	RBL2;RB1;WEE1;CDKN1A;CCND1;MYC;AKT2;CDK2;AKT3;E2F1;AKT1;E2F5		R-HSA-187520;R-HSA-187552;R-HSA-174273;R-HSA-174054;R-HSA-69005;R-HSA-75820;R-HSA-187916;R-HSA-187948;R-HSA-75823;R-HSA-75822;R-HSA-187949;R-HSA-75825;R-HSA-68944;R-HSA-75824;R-HSA-8848436;R-HSA-187574;R-HSA-187575;R-HSA-198613;R-HSA-174164;R-HSA-187828;R-HSA-8848414;R-HSA-188345;R-HSA-187934;R-HSA-174110
R-HSA-1640170	Cell Cycle	24	734	0.0484744	3.18932e-07	4.14612e-06	164	451	0.0323715	9606	Homo sapiens	RB1;CDKN1A;HSP90AA1;MLH1;RBL2;WEE1;RBL1;CCND2;CCND1;MYC;AKT2;CDK2;AKT3;MDM2;E2F1;AKT1;E2F3;E2F5;TP53		R-HSA-8964492;R-HSA-8852354;R-HSA-8961934;R-HSA-8961678;R-HSA-8961920;R-HSA-8961665;R-HSA-8964482;R-HSA-349455;R-HSA-8852362;R-HSA-187916;R-HSA-8961671;R-HSA-8961688;R-HSA-8961946;R-HSA-75028;R-HSA-156699;R-HSA-8964498;R-HSA-8853405;R-HSA-163096;R-HSA-187934;R-HSA-174110;R-HSA-188191;R-HSA-912429;R-HSA-8961961;R-HSA-380455;R-HSA-187937;R-HSA-8964525;R-HSA-9018017;R-HSA-8961952;R-HSA-8964513;R-HSA…
R-HSA-6804757	Regulation of TP53 Degradation	7	43	0.00283978	3.21351e-07	4.17757e-06	28	30	0.00215332	9606	Homo sapiens	AKT2;CDK2;AKT3;MDM2;AKT1;TP53		R-HSA-6792871;R-HSA-198599;R-HSA-3222072;R-HSA-349455;R-HSA-6792491;R-HSA-3215295;R-HSA-6804724;R-HSA-6791409;R-HSA-6793661;R-HSA-5633460;R-HSA-6804998;R-HSA-5689972;R-HSA-6804741;R-HSA-6804996;R-HSA-6795460;R-HSA-6793666;R-HSA-6804879;R-HSA-6804942;R-HSA-6793685;R-HSA-6795667;R-HSA-349426;R-HSA-3700992;R-HSA-6792863;R-HSA-6805022;R-HSA-6804955;R-HSA-3700997;R-HSA-6804441;R-HSA-3215310
R-HSA-8878166	Transcriptional regulation by RUNX2	11	147	0.0097081	3.33502e-07	4.33553e-06	13	84	0.00602929	9606	Homo sapiens	COL1A1;RB1;CDKN1A;MAF;CCND1;AKT2;AKT3;AKT1;ESR1		R-HSA-9008456;R-HSA-8985485;R-HSA-8985644;R-HSA-8877922;R-HSA-8939904;R-HSA-8984994;R-HSA-8985627;R-HSA-8939963;R-HSA-8939900;R-HSA-9008412;R-HSA-9008433;R-HSA-8877918;R-HSA-8985460
R-HSA-9034015	Signaling by NTRK3 (TRKC)	6	27	0.00178312	3.83567e-07	4.98637e-06	3	19	0.00136377	9606	Homo sapiens	NRAS;PIK3CA;KRAS;PIK3R1;HRAS		R-HSA-9036970;R-HSA-9603445;R-HSA-9603407
R-HSA-69895	Transcriptional activation of cell cycle inhibitor p21	4	6	0.000396249	4.89729e-07	5.87675e-06	5	5	0.000358886	9606	Homo sapiens	CDKN1A;TP53		R-HSA-6803719;R-HSA-6803411;R-HSA-6803388;R-HSA-6803403;R-HSA-6803801
R-HSA-69560	Transcriptional activation of p53 responsive genes	4	6	0.000396249	4.89729e-07	5.87675e-06	5	5	0.000358886	9606	Homo sapiens	CDKN1A;TP53		R-HSA-6803719;R-HSA-6803411;R-HSA-6803388;R-HSA-6803403;R-HSA-6803801
R-HSA-2428928	IRS-related events triggered by IGF1R	8	69	0.00455686	5.78891e-07	6.94669e-06	9	12	0.000861326	9606	Homo sapiens	NRAS;PIK3CA;AKT2;KRAS;PIK3R1;HRAS;IGF1R		R-HSA-74737;R-HSA-109699;R-HSA-109700;R-HSA-2428930;R-HSA-109702;R-HSA-109817;R-HSA-162363;R-HSA-2428926;R-HSA-2428922
R-HSA-198323	AKT phosphorylates targets in the cytosol	5	16	0.00105666	7.08894e-07	7.87043e-06	9	9	0.000645995	9606	Homo sapiens	CDKN1A;AKT2;AKT3;MDM2;AKT1		R-HSA-198611;R-HSA-198371;R-HSA-198609;R-HSA-198599;R-HSA-198613;R-HSA-198347;R-HSA-200143;R-HSA-8948757;R-HSA-198621
R-HSA-2428933	SHC-related events triggered by IGF1R	5	16	0.00105666	7.08894e-07	7.87043e-06	4	5	0.000358886	9606	Homo sapiens	NRAS;KRAS;HRAS;IGF1R		R-HSA-2404193;R-HSA-2404195;R-HSA-5686318;R-HSA-5686072
R-HSA-9634285	Constitutive Signaling by Overexpressed ERBB2	5	16	0.00105666	7.08894e-07	7.87043e-06	5	8	0.000574218	9606	Homo sapiens	NRAS;HSP90AA1;KRAS;HRAS		R-HSA-9634418;R-HSA-1248694;R-HSA-9652277;R-HSA-9652264;R-HSA-1227964
R-HSA-9616222	Transcriptional regulation of granulopoiesis	8	71	0.00468894	7.15494e-07	7.87043e-06	10	27	0.00193798	9606	Homo sapiens	CDKN1A;KLF5;MYC;CDK2;STAT3;E2F1		R-HSA-9618582;R-HSA-9618586;R-HSA-9617194;R-HSA-9634442;R-HSA-9622363;R-HSA-9618584;R-HSA-9624120;R-HSA-9617209;R-HSA-9624668;R-HSA-9634445
R-HSA-5655302	Signaling by FGFR1 in disease	7	49	0.00323603	7.62902e-07	8.39193e-06	11	35	0.0025122	9606	Homo sapiens	NRAS;PIK3CA;STAT3;KRAS;PIK3R1;HRAS		R-HSA-1839102;R-HSA-1839080;R-HSA-1839114;R-HSA-5655326;R-HSA-5655263;R-HSA-1888198;R-HSA-1839078;R-HSA-5655290;R-HSA-5655240;R-HSA-1839107;R-HSA-1839091
R-HSA-2428924	IGF1R signaling cascade	8	72	0.00475499	7.93536e-07	8.7289e-06	13	17	0.00122021	9606	Homo sapiens	NRAS;PIK3CA;AKT2;KRAS;PIK3R1;HRAS;IGF1R		R-HSA-109699;R-HSA-2404193;R-HSA-109700;R-HSA-2404195;R-HSA-2428930;R-HSA-109702;R-HSA-5686072;R-HSA-74737;R-HSA-109817;R-HSA-5686318;R-HSA-162363;R-HSA-2428926;R-HSA-2428922
R-HSA-2404192	Signaling by Type 1 Insulin-like Growth Factor 1 Receptor (IGF1R)	8	73	0.00482103	8.78735e-07	9.66608e-06	15	19	0.00136377	9606	Homo sapiens	NRAS;PIK3CA;AKT2;KRAS;PIK3R1;HRAS;IGF1R		R-HSA-109699;R-HSA-2404199;R-HSA-2404193;R-HSA-109700;R-HSA-2404195;R-HSA-2428930;R-HSA-109702;R-HSA-2404200;R-HSA-5686072;R-HSA-74737;R-HSA-109817;R-HSA-5686318;R-HSA-162363;R-HSA-2428926;R-HSA-2428922
R-HSA-2559583	Cellular Senescence	12	200	0.0132083	9.68798e-07	1.06568e-05	26	90	0.00645995	9606	Homo sapiens	RB1;MAPK9;CDKN1A;MAPK7;CDK2;STAT3;MDM2;E2F1;E2F3;TP53		R-HSA-168136;R-HSA-3240765;R-HSA-3240766;R-HSA-3239014;R-HSA-3788705;R-HSA-198746;R-HSA-187934;R-HSA-3788708;R-HSA-168162;R-HSA-6804998;R-HSA-3240787;R-HSA-6804996;R-HSA-3209109;R-HSA-6804879;R-HSA-3858387;R-HSA-450348;R-HSA-3786258;R-HSA-4647594;R-HSA-4647593;R-HSA-3209096;R-HSA-3240777;R-HSA-4647613;R-HSA-69562;R-HSA-3240783;R-HSA-3240782;R-HSA-5693609
R-HSA-5654743	Signaling by FGFR4	7	51	0.00336812	9.92861e-07	1.09215e-05	12	41	0.00294287	9606	Homo sapiens	NRAS;PIK3CA;BRAF;KRAS;PIK3R1;HRAS		R-HSA-5654662;R-HSA-1295634;R-HSA-5654663;R-HSA-8941613;R-HSA-5654659;R-HSA-1295604;R-HSA-177931;R-HSA-5654717;R-HSA-5654669;R-HSA-5654426;R-HSA-5654714;R-HSA-5654667
R-HSA-1266738	Developmental Biology	32	1274	0.0841368	9.95262e-07	1.09479e-05	123	568	0.0407695	9606	Homo sapiens	CDKN1A;ROCK1;PIK3R3;SLC2A4;PIK3R1;EFNB2;NRAS;MAPK7;MYC;AKT2;AKT3;E2F1;AKT1;FYN;HRAS;HSP90AA1;LIMK1;STAT3;RHOC;KAT2B;KLF5;PIK3CA;CDK2;PPARG;KRAS		R-HSA-3928633;R-HSA-3928632;R-HSA-9618582;R-HSA-3928639;R-HSA-9618586;R-HSA-3928627;R-HSA-419087;R-HSA-1183003;R-HSA-9618584;R-HSA-3928625;R-HSA-3928624;R-HSA-3928631;R-HSA-480520;R-HSA-3928628;R-HSA-3928617;R-HSA-3928616;R-HSA-3928623;R-HSA-9634442;R-HSA-3928610;R-HSA-3928608;R-HSA-3928615;R-HSA-3928614;R-HSA-9634445;R-HSA-3928612;R-HSA-3928602;R-HSA-3928601;R-HSA-3928600;R-HSA-418850;R-HSA-3928…
R-HSA-5655332	Signaling by FGFR3 in disease	6	33	0.00217937	1.21739e-06	1.25715e-05	4	21	0.00150732	9606	Homo sapiens	NRAS;PIK3CA;KRAS;PIK3R1;HRAS		R-HSA-5655285;R-HSA-5655315;R-HSA-5655277;R-HSA-5655289
R-HSA-6803211	TP53 Regulates Transcription of Death Receptors and Ligands	5	18	0.00118875	1.25715e-06	1.25715e-05	6	7	0.00050244	9606	Homo sapiens	FAS;TNFRSF10A;TP53		R-HSA-6799815;R-HSA-5633414;R-HSA-5633441;R-HSA-6800001;R-HSA-6800044;R-HSA-6800042
R-HSA-2172127	DAP12 interactions	7	53	0.0035002	1.27829e-06	1.27829e-05	11	33	0.00236865	9606	Homo sapiens	NRAS;PIK3CA;FYN;KRAS;PIK3R1;HRAS		R-HSA-2395412;R-HSA-2424484;R-HSA-210289;R-HSA-2424486;R-HSA-2424487;R-HSA-2424480;R-HSA-2396594;R-HSA-2424482;R-HSA-2424477;R-HSA-2395439;R-HSA-2395801
R-HSA-5654741	Signaling by FGFR3	7	53	0.0035002	1.27829e-06	1.27829e-05	12	43	0.00308642	9606	Homo sapiens	NRAS;PIK3CA;BRAF;KRAS;PIK3R1;HRAS		R-HSA-5654647;R-HSA-1295634;R-HSA-5654709;R-HSA-8941628;R-HSA-5654643;R-HSA-5654640;R-HSA-1295604;R-HSA-5654641;R-HSA-5654705;R-HSA-177931;R-HSA-5654413;R-HSA-5654637
R-HSA-8941855	RUNX3 regulates CDKN1A transcription	4	8	0.000528332	1.52397e-06	1.52397e-05	6	6	0.000430663	9606	Homo sapiens	CDKN1A;RUNX3;TP53		R-HSA-8878117;R-HSA-8878130;R-HSA-8878178;R-HSA-8952128;R-HSA-8878143;R-HSA-8878186
R-HSA-5654708	Downstream signaling of activated FGFR3	6	35	0.00231145	1.70472e-06	1.70472e-05	10	23	0.00165088	9606	Homo sapiens	NRAS;PIK3CA;KRAS;PIK3R1;HRAS		R-HSA-5654647;R-HSA-5654709;R-HSA-8941628;R-HSA-5654643;R-HSA-5654640;R-HSA-5654641;R-HSA-5654705;R-HSA-177931;R-HSA-5654413;R-HSA-5654637
R-HSA-9006335	Signaling by Erythropoietin	6	35	0.00231145	1.70472e-06	1.70472e-05	5	25	0.00179443	9606	Homo sapiens	NRAS;PIK3CA;KRAS;PIK3R1;HRAS		R-HSA-9021627;R-HSA-9027275;R-HSA-9012657;R-HSA-9027280;R-HSA-9029158
R-HSA-5654716	Downstream signaling of activated FGFR4	6	36	0.00237749	2.00221e-06	2.00221e-05	10	23	0.00165088	9606	Homo sapiens	NRAS;PIK3CA;KRAS;PIK3R1;HRAS		R-HSA-5654662;R-HSA-5654663;R-HSA-8941613;R-HSA-5654659;R-HSA-177931;R-HSA-5654669;R-HSA-5654717;R-HSA-5654426;R-HSA-5654714;R-HSA-5654667
R-HSA-1236394	Signaling by ERBB4	8	82	0.0054154	2.06589e-06	2.06589e-05	12	52	0.00373241	9606	Homo sapiens	NRAS;ITCH;PIK3CA;KRAS;PIK3R1;ESR1;HRAS		R-HSA-1254386;R-HSA-1253282;R-HSA-1250370;R-HSA-1250353;R-HSA-9612672;R-HSA-1253300;R-HSA-8954207;R-HSA-8954208;R-HSA-1254392;R-HSA-1250383;R-HSA-9612671;R-HSA-8954199
R-HSA-1362300	Transcription of E2F targets under negative control by p107 (RBL1) and p130 (RBL2) in complex with HDAC1	5	20	0.00132083	2.09516e-06	2.08147e-05	8	8	0.000574218	9606	Homo sapiens	RBL2;RBL1;E2F1;E2F5		R-HSA-8964588;R-HSA-8961934;R-HSA-8978926;R-HSA-8964513;R-HSA-8964561;R-HSA-8964580;R-HSA-8964550;R-HSA-8964567
R-HSA-69278	Cell Cycle, Mitotic	20	596	0.0393607	2.31274e-06	2.08147e-05	140	352	0.0252656	9606	Homo sapiens	RB1;CDKN1A;HSP90AA1;RBL2;WEE1;RBL1;CCND2;CCND1;MYC;AKT2;CDK2;AKT3;E2F1;AKT1;E2F3;E2F5;TP53		R-HSA-8964492;R-HSA-8852354;R-HSA-8961934;R-HSA-8961678;R-HSA-8961920;R-HSA-8961665;R-HSA-8964482;R-HSA-8852362;R-HSA-187916;R-HSA-8961671;R-HSA-8961688;R-HSA-8961946;R-HSA-156699;R-HSA-8964498;R-HSA-8853405;R-HSA-187934;R-HSA-174110;R-HSA-188191;R-HSA-8961961;R-HSA-380455;R-HSA-187937;R-HSA-8964525;R-HSA-9018017;R-HSA-8961952;R-HSA-8964513;R-HSA-9686969;R-HSA-8961699;R-HSA-8853419;R-HSA-75820;R-…
R-HSA-6802953	RAS signaling downstream of NF1 loss-of-function variants	4	9	0.000594373	2.42227e-06	2.18004e-05	1	1	7.17772e-05	9606	Homo sapiens	NRAS;KRAS;HRAS		R-HSA-6802837
R-HSA-6806834	Signaling by MET	8	88	0.00581165	3.45686e-06	3.11117e-05	10	51	0.00366064	9606	Homo sapiens	COL1A1;NRAS;PIK3CA;STAT3;KRAS;PIK3R1;HRAS		R-HSA-8851877;R-HSA-8851827;R-HSA-8852019;R-HSA-8851954;R-HSA-8874079;R-HSA-2730595;R-HSA-8851899;R-HSA-8875817;R-HSA-2730599;R-HSA-8875816
R-HSA-5654736	Signaling by FGFR1	7	62	0.00409457	3.55686e-06	3.20117e-05	12	48	0.00344531	9606	Homo sapiens	NRAS;PIK3CA;BRAF;KRAS;PIK3R1;HRAS		R-HSA-1295634;R-HSA-5654692;R-HSA-5654596;R-HSA-5654594;R-HSA-5654690;R-HSA-5654592;R-HSA-1295604;R-HSA-5654591;R-HSA-177931;R-HSA-5654392;R-HSA-5654600;R-HSA-8941623
R-HSA-112412	SOS-mediated signalling	4	10	0.000660415	3.66343e-06	3.29709e-05	1	2	0.000143554	9606	Homo sapiens	NRAS;KRAS;HRAS		R-HSA-109817
R-HSA-9018519	Estrogen-dependent gene expression	10	154	0.0101704	4.03325e-06	3.62992e-05	57	66	0.0047373	9606	Homo sapiens	KAT2B;HSP90AA1;MAPK7;CCND1;MYC;BCL2;ESR1		R-HSA-9018505;R-HSA-9008267;R-HSA-9011981;R-HSA-9023884;R-HSA-8931981;R-HSA-9008271;R-HSA-9011983;R-HSA-9008270;R-HSA-9018497;R-HSA-9009536;R-HSA-9011971;R-HSA-9018499;R-HSA-9008258;R-HSA-9009541;R-HSA-9011975;R-HSA-9018503;R-HSA-9011997;R-HSA-9008285;R-HSA-9011985;R-HSA-9011984;R-HSA-9009065;R-HSA-9012000;R-HSA-9008315;R-HSA-8932020;R-HSA-8932021;R-HSA-8932033;R-HSA-8932037;R-HSA-9009371;R-HSA-9…
R-HSA-2173793	Transcriptional activity of SMAD2/SMAD3:SMAD4 heterotrimer	7	64	0.00422665	4.36911e-06	3.84585e-05	16	51	0.00366064	9606	Homo sapiens	MAPK7;RBL1;MYC;E2F5;SMAD7		R-HSA-2186785;R-HSA-9730967;R-HSA-9733207;R-HSA-2187303;R-HSA-9736979;R-HSA-9736959;R-HSA-9736984;R-HSA-2187309;R-HSA-9736966;R-HSA-2186771;R-HSA-9733216;R-HSA-1484099;R-HSA-2127257;R-HSA-2186780;R-HSA-9736970;R-HSA-2106591
R-HSA-5654696	Downstream signaling of activated FGFR2	6	42	0.00277374	4.80732e-06	3.84585e-05	10	23	0.00165088	9606	Homo sapiens	NRAS;PIK3CA;KRAS;PIK3R1;HRAS		R-HSA-5654614;R-HSA-5654612;R-HSA-5654402;R-HSA-5654622;R-HSA-177931;R-HSA-8941618;R-HSA-5654620;R-HSA-5654701;R-HSA-5654618;R-HSA-5654697
R-HSA-5654687	Downstream signaling of activated FGFR1	6	42	0.00277374	4.80732e-06	3.84585e-05	10	24	0.00172265	9606	Homo sapiens	NRAS;PIK3CA;KRAS;PIK3R1;HRAS		R-HSA-5654692;R-HSA-5654596;R-HSA-5654594;R-HSA-5654690;R-HSA-5654592;R-HSA-5654591;R-HSA-177931;R-HSA-5654392;R-HSA-5654600;R-HSA-8941623
R-HSA-2559585	Oncogene Induced Senescence	6	42	0.00277374	4.80732e-06	3.84585e-05	5	19	0.00136377	9606	Homo sapiens	RB1;MAPK7;MDM2;E2F1;E2F3;TP53		R-HSA-6804998;R-HSA-6804996;R-HSA-3209109;R-HSA-3209096;R-HSA-6804879
R-HSA-112399	IRS-mediated signalling	7	65	0.0042927	4.82983e-06	3.86386e-05	6	9	0.000645995	9606	Homo sapiens	NRAS;PIK3CA;AKT2;KRAS;PIK3R1;HRAS		R-HSA-74737;R-HSA-109699;R-HSA-109700;R-HSA-109702;R-HSA-109817;R-HSA-162363
R-HSA-111453	BH3-only proteins associate with and inactivate anti-apoptotic BCL-2 members	4	11	0.000726456	5.32225e-06	4.2578e-05	5	5	0.000358886	9606	Homo sapiens	BCL2L11;STAT3;BCL2		R-HSA-114352;R-HSA-508163;R-HSA-508162;R-HSA-9692376;R-HSA-6790025
R-HSA-1169092	Activation of RAS in B cells	4	11	0.000726456	5.32225e-06	4.2578e-05	1	2	0.000143554	9606	Homo sapiens	NRAS;KRAS;HRAS		R-HSA-1168636
R-HSA-201556	Signaling by ALK	6	43	0.00283978	5.49125e-06	4.393e-05	17	40	0.00287109	9606	Homo sapiens	PIK3CA;MYC;STAT3;PIK3R1;HIF1A		R-HSA-9701524;R-HSA-9701556;R-HSA-9725332;R-HSA-9701557;R-HSA-9701525;R-HSA-201510;R-HSA-201515;R-HSA-9701565;R-HSA-9725117;R-HSA-9701534;R-HSA-9701529;R-HSA-9701562;R-HSA-9701531;R-HSA-9701537;R-HSA-9701569;R-HSA-9701548;R-HSA-9701549
R-HSA-2173796	SMAD2/SMAD3:SMAD4 heterotrimer regulates transcription	6	44	0.00290582	6.25216e-06	5.00173e-05	12	24	0.00172265	9606	Homo sapiens	MAPK7;RBL1;MYC;E2F5;SMAD7		R-HSA-2186785;R-HSA-2186771;R-HSA-9733207;R-HSA-9733216;R-HSA-1484099;R-HSA-2187303;R-HSA-9736979;R-HSA-2127257;R-HSA-9736959;R-HSA-9736984;R-HSA-2187309;R-HSA-2186780
R-HSA-1643685	Disease	49	2656	0.175406	6.66705e-06	5.33364e-05	267	1720	0.123457	9606	Homo sapiens	RB1;APP;CDKN1A;ROCK1;SLC2A1;PTEN;PIK3R3;ARID4B;PIK3R1;NRAS;CASP8;CCND2;BCL2L11;CCND1;MYC;AKT2;AKT3;E2F1;AKT1;FYN;E2F3;HRAS;JAK1;HSP90AA1;JAG1;BCL11A;FZD6;DNMT3A;STAT3;BRAF;MLH1;ESR1;NFKB2;KAT2B;PIK3CA;APC;CDK2;MDM2;KRAS;TP53		R-HSA-9664664;R-HSA-5339713;R-HSA-1220610;R-HSA-1220611;R-HSA-1220614;R-HSA-9664646;R-HSA-9694341;R-HSA-1839114;R-HSA-1220612;R-HSA-1220613;R-HSA-1169421;R-HSA-1839107;R-HSA-9694390;R-HSA-2219536;R-HSA-9665697;R-HSA-9665696;R-HSA-9665703;R-HSA-9665702;R-HSA-9665700;R-HSA-9665707;R-HSA-9665708;R-HSA-9665232;R-HSA-2769007;R-HSA-2768999;R-HSA-9660615;R-HSA-5545484;R-HSA-9630921;R-HSA-9649393;R-HSA-9…
R-HSA-9634635	Estrogen-stimulated signaling through PRKCZ	4	12	0.000792498	7.47976e-06	5.98381e-05	3	6	0.000430663	9606	Homo sapiens	NRAS;KRAS;HRAS		R-HSA-9632918;R-HSA-9632906;R-HSA-9632910
R-HSA-166520	Signaling by NTRKs	10	166	0.0109629	7.71869e-06	6.17495e-05	35	164	0.0117715	9606	Homo sapiens	NRAS;MAPK7;PIK3CA;STAT3;BRAF;FYN;KRAS;PIK3R1;HRAS		R-HSA-9026891;R-HSA-9032067;R-HSA-198733;R-HSA-198732;R-HSA-9032582;R-HSA-9032601;R-HSA-171026;R-HSA-9028505;R-HSA-199959;R-HSA-203797;R-HSA-9032798;R-HSA-170965;R-HSA-198746;R-HSA-9032532;R-HSA-9603407;R-HSA-5686071;R-HSA-9610163;R-HSA-9036970;R-HSA-9612980;R-HSA-9603445;R-HSA-170986;R-HSA-198315;R-HSA-9028519;R-HSA-169901;R-HSA-9032761;R-HSA-187698;R-HSA-9610154;R-HSA-9037040;R-HSA-198714;R-HSA…
R-HSA-186797	Signaling by PDGF	7	70	0.0046229	7.78492e-06	6.22794e-05	4	31	0.00222509	9606	Homo sapiens	NRAS;PIK3CA;STAT3;KRAS;PIK3R1;HRAS		R-HSA-186834;R-HSA-186800;R-HSA-380782;R-HSA-186780
R-HSA-9648002	RAS processing	6	46	0.00303791	8.03102e-06	6.42481e-05	16	21	0.00150732	9606	Homo sapiens	APP;NRAS;KRAS;HRAS		R-HSA-9653585;R-HSA-9654523;R-HSA-9653595;R-HSA-9647994;R-HSA-9654521;R-HSA-9653592;R-HSA-9647999;R-HSA-9653503;R-HSA-9654525;R-HSA-9654533;R-HSA-9649733;R-HSA-9649732;R-HSA-9647978;R-HSA-9647977;R-HSA-9647982;R-HSA-9647980
R-HSA-9617828	FOXO-mediated transcription of cell cycle genes	5	27	0.00178312	8.88303e-06	6.52842e-05	7	22	0.0015791	9606	Homo sapiens	RBL2;CDKN1A		R-HSA-9617840;R-HSA-6803411;R-HSA-9618004;R-HSA-9620788;R-HSA-6803403;R-HSA-9617838;R-HSA-9620813
R-HSA-74751	Insulin receptor signalling cascade	7	72	0.00475499	9.32631e-06	6.52842e-05	7	25	0.00179443	9606	Homo sapiens	NRAS;PIK3CA;AKT2;KRAS;PIK3R1;HRAS		R-HSA-74737;R-HSA-109699;R-HSA-109700;R-HSA-109702;R-HSA-109817;R-HSA-162363;R-HSA-109807
R-HSA-9649913	RAS GTPase cycle mutants	3	4	0.000264166	1.00695e-05	7.04868e-05	2	2	0.000143554	9606	Homo sapiens	NRAS;KRAS;HRAS		R-HSA-9651280;R-HSA-6802834
R-HSA-9753510	Signaling by RAS GAP mutants	3	4	0.000264166	1.00695e-05	7.04868e-05	1	1	7.17772e-05	9606	Homo sapiens	NRAS;KRAS;HRAS		R-HSA-9651280
R-HSA-9753512	Signaling by RAS GTPase mutants	3	4	0.000264166	1.00695e-05	7.04868e-05	1	1	7.17772e-05	9606	Homo sapiens	NRAS;KRAS;HRAS		R-HSA-6802834
R-HSA-2179392	EGFR Transactivation by Gastrin	4	13	0.000858539	1.02229e-05	7.15604e-05	1	6	0.000430663	9606	Homo sapiens	NRAS;KRAS;HRAS		R-HSA-2179407
R-HSA-5674400	Constitutive Signaling by AKT1 E17K in Cancer	5	29	0.0019152	1.24965e-05	8.74755e-05	18	18	0.00129199	9606	Homo sapiens	CDKN1A;AKT2;AKT3;MDM2;AKT1		R-HSA-2243938;R-HSA-2399941;R-HSA-2243937;R-HSA-2243942;R-HSA-2399969;R-HSA-2400001;R-HSA-2399981;R-HSA-2399982;R-HSA-2399977;R-HSA-2400010;R-HSA-2399988;R-HSA-2219536;R-HSA-2399985;R-HSA-2399996;R-HSA-2399997;R-HSA-2399966;R-HSA-2399999;R-HSA-2399992
R-HSA-9034864	Activated NTRK3 signals through RAS	4	14	0.000924581	1.36443e-05	9.55104e-05	1	4	0.000287109	9606	Homo sapiens	NRAS;KRAS;HRAS		R-HSA-9036970
R-HSA-9665686	Signaling by ERBB2 TMD/JMD mutants	5	30	0.00198124	1.4687e-05	0.000102809	6	13	0.000933104	9606	Homo sapiens	NRAS;HSP90AA1;KRAS;HRAS		R-HSA-9665697;R-HSA-9665696;R-HSA-9665703;R-HSA-9665702;R-HSA-9665700;R-HSA-9665707
R-HSA-5621575	CD209 (DC-SIGN) signaling	5	30	0.00198124	1.4687e-05	0.000102809	4	11	0.000789549	9606	Homo sapiens	NRAS;FYN;KRAS;HRAS		R-HSA-5621573;R-HSA-5624486;R-HSA-5624492;R-HSA-5624494
R-HSA-187037	Signaling by NTRK1 (TRKA)	9	143	0.00944393	1.58084e-05	0.000110659	21	102	0.00732127	9606	Homo sapiens	NRAS;MAPK7;PIK3CA;STAT3;BRAF;KRAS;PIK3R1;HRAS		R-HSA-5686071;R-HSA-9610163;R-HSA-9612980;R-HSA-170986;R-HSA-198315;R-HSA-198733;R-HSA-198732;R-HSA-169901;R-HSA-171026;R-HSA-187698;R-HSA-199959;R-HSA-203797;R-HSA-170965;R-HSA-9610154;R-HSA-198746;R-HSA-198714;R-HSA-198266;R-HSA-199929;R-HSA-9610152;R-HSA-9610153;R-HSA-9610156
R-HSA-5218921	VEGFR2 mediated cell proliferation	5	31	0.00204729	1.71658e-05	0.000120161	5	12	0.000861326	9606	Homo sapiens	NRAS;PRKCD;KRAS;HRAS		R-HSA-5218845;R-HSA-5218813;R-HSA-5218823;R-HSA-5218805;R-HSA-5218821
R-HSA-9026519	Activated NTRK2 signals through RAS	4	15	0.000990622	1.78421e-05	0.000124895	1	4	0.000287109	9606	Homo sapiens	NRAS;KRAS;HRAS		R-HSA-9026891
R-HSA-75157	FasL/ CD95L signaling	3	5	0.000330207	1.95237e-05	0.000136666	5	5	0.000358886	9606	Homo sapiens	CASP8;FAS		R-HSA-83586;R-HSA-83650;R-HSA-71050;R-HSA-141310;R-HSA-75244
R-HSA-6802949	Signaling by RAS mutants	6	54	0.00356624	1.96898e-05	0.000137516	9	9	0.000645995	9606	Homo sapiens	NRAS;BRAF;KRAS;HRAS		R-HSA-9651280;R-HSA-6802834;R-HSA-6803233;R-HSA-6802926;R-HSA-6802925;R-HSA-6802924;R-HSA-6802908;R-HSA-6802922;R-HSA-6803240
R-HSA-6802955	Paradoxical activation of RAF signaling by kinase inactive BRAF	6	54	0.00356624	1.96898e-05	0.000137516	7	7	0.00050244	9606	Homo sapiens	NRAS;BRAF;KRAS;HRAS		R-HSA-6802918;R-HSA-8936731;R-HSA-6803234;R-HSA-6802943;R-HSA-6802942;R-HSA-6802941;R-HSA-6802937
R-HSA-6802946	Signaling by moderate kinase activity BRAF mutants	6	54	0.00356624	1.96898e-05	0.000137516	7	7	0.00050244	9606	Homo sapiens	NRAS;BRAF;KRAS;HRAS		R-HSA-6802919;R-HSA-6802916;R-HSA-6802915;R-HSA-6802914;R-HSA-6803230;R-HSA-8936676;R-HSA-6802921
R-HSA-9649948	Signaling downstream of RAS mutants	6	54	0.00356624	1.96898e-05	0.000137516	7	7	0.00050244	9606	Homo sapiens	NRAS;BRAF;KRAS;HRAS		R-HSA-6803233;R-HSA-6802926;R-HSA-6802925;R-HSA-6802924;R-HSA-6802908;R-HSA-6802922;R-HSA-6803240
R-HSA-1226099	Signaling by FGFR in disease	7	82	0.0054154	2.13388e-05	0.000137516	23	99	0.00710594	9606	Homo sapiens	NRAS;PIK3CA;STAT3;KRAS;PIK3R1;HRAS		R-HSA-1839102;R-HSA-5655252;R-HSA-5655285;R-HSA-5655347;R-HSA-5655315;R-HSA-5655248;R-HSA-5655326;R-HSA-5655263;R-HSA-5655290;R-HSA-5655323;R-HSA-5655320;R-HSA-1839091;R-HSA-5655289;R-HSA-1839080;R-HSA-5655235;R-HSA-1839114;R-HSA-1888198;R-HSA-1839078;R-HSA-5655277;R-HSA-5655245;R-HSA-5655240;R-HSA-5655241;R-HSA-1839107
R-HSA-8941856	RUNX3 regulates NOTCH signaling	4	16	0.00105666	2.29193e-05	0.000137516	7	7	0.00050244	9606	Homo sapiens	KAT2B;JAG1;RUNX3		R-HSA-1980047;R-HSA-8878212;R-HSA-8878243;R-HSA-8878193;R-HSA-4396347;R-HSA-8878237;R-HSA-8878220
R-HSA-179812	GRB2 events in EGFR signaling	4	16	0.00105666	2.29193e-05	0.000137516	1	3	0.000215332	9606	Homo sapiens	NRAS;KRAS;HRAS		R-HSA-177938
R-HSA-8851805	MET activates RAS signaling	4	16	0.00105666	2.29193e-05	0.000137516	3	10	0.000717772	9606	Homo sapiens	NRAS;KRAS;HRAS		R-HSA-8851877;R-HSA-8851827;R-HSA-8851899
R-HSA-9028731	Activated NTRK2 signals through FRS2 and FRS3	4	16	0.00105666	2.29193e-05	0.000137516	1	7	0.00050244	9606	Homo sapiens	NRAS;KRAS;HRAS		R-HSA-9032067
R-HSA-9734009	Defective Intrinsic Pathway for Apoptosis	5	33	0.00217937	2.30934e-05	0.00013856	4	24	0.00172265	9606	Homo sapiens	APP;BCL2L11;TP53		R-HSA-8870710;R-HSA-8863009;R-HSA-9723906;R-HSA-8870686
R-HSA-6804759	Regulation of TP53 Activity through Association with Co-factors	4	17	0.00112271	2.89841e-05	0.000173905	10	11	0.000789549	9606	Homo sapiens	AKT2;AKT3;AKT1;TP53		R-HSA-6803719;R-HSA-3222259;R-HSA-6804402;R-HSA-6799777;R-HSA-6799761;R-HSA-6803425;R-HSA-6803437;R-HSA-6804425;R-HSA-6805785;R-HSA-3221982
R-HSA-5655253	Signaling by FGFR2 in disease	6	58	0.00383041	2.92607e-05	0.000175564	4	28	0.00200976	9606	Homo sapiens	NRAS;PIK3CA;KRAS;PIK3R1;HRAS		R-HSA-5655245;R-HSA-5655323;R-HSA-5655320;R-HSA-5655241
R-HSA-5654738	Signaling by FGFR2	7	88	0.00581165	3.32906e-05	0.000199744	12	46	0.00330175	9606	Homo sapiens	NRAS;PIK3CA;BRAF;KRAS;PIK3R1;HRAS		R-HSA-5654614;R-HSA-1295634;R-HSA-5654612;R-HSA-5654402;R-HSA-1295604;R-HSA-5654622;R-HSA-177931;R-HSA-5654620;R-HSA-8941618;R-HSA-5654701;R-HSA-5654618;R-HSA-5654697
R-HSA-8866911	TFAP2 (AP-2) family regulates transcription of cell cycle factors	3	6	0.000396249	3.34912e-05	0.000200947	4	4	0.000287109	9606	Homo sapiens	CDKN1A;MYC		R-HSA-8865265;R-HSA-8865280;R-HSA-8865244;R-HSA-8865256
R-HSA-8952158	RUNX3 regulates BCL2L11 (BIM) transcription	3	6	0.000396249	3.34912e-05	0.000200947	2	2	0.000143554	9606	Homo sapiens	BCL2L11;RUNX3		R-HSA-8952232;R-HSA-8952226
R-HSA-211163	AKT-mediated inactivation of FOXO1A	3	6	0.000396249	3.34912e-05	0.000200947	1	2	0.000143554	9606	Homo sapiens	AKT2;AKT3;AKT1		R-HSA-211164
R-HSA-1250196	SHC1 events in ERBB2 signaling	5	36	0.00237749	3.48359e-05	0.000209015	2	6	0.000430663	9606	Homo sapiens	NRAS;PRKCD;KRAS;HRAS		R-HSA-8934446;R-HSA-1250463
R-HSA-9645723	Diseases of programmed cell death	7	90	0.00594373	3.83237e-05	0.000229942	6	28	0.00200976	9606	Homo sapiens	APP;BCL2L11;CASP8;DNMT3A;TP53		R-HSA-8870710;R-HSA-8863009;R-HSA-9723906;R-HSA-8870686;R-HSA-9693929;R-HSA-9710490
R-HSA-177929	Signaling by EGFR	6	61	0.00402853	3.86438e-05	0.000231863	4	49	0.00351708	9606	Homo sapiens	NRAS;PIK3CA;KRAS;PIK3R1;HRAS		R-HSA-177938;R-HSA-177939;R-HSA-177927;R-HSA-177945
R-HSA-5628897	TP53 Regulates Metabolic Genes	8	126	0.00832123	4.44697e-05	0.000266818	19	34	0.00244042	9606	Homo sapiens	AKT2;AKT3;PTEN;AKT1;TP53;PRKAB1		R-HSA-5632759;R-HSA-5632887;R-HSA-2318752;R-HSA-5632914;R-HSA-5632924;R-HSA-5632892;R-HSA-5632766;R-HSA-5629189;R-HSA-5628901;R-HSA-5631941;R-HSA-198609;R-HSA-2321904;R-HSA-5632993;R-HSA-5629187;R-HSA-5628899;R-HSA-5632386;R-HSA-380927;R-HSA-5632393;R-HSA-5632939
R-HSA-171007	p38MAPK events	4	19	0.00125479	4.45314e-05	0.000267188	2	5	0.000358886	9606	Homo sapiens	NRAS;KRAS;HRAS		R-HSA-171026;R-HSA-170986
R-HSA-111447	Activation of BAD and translocation to mitochondria	4	19	0.00125479	4.45314e-05	0.000267188	2	5	0.000358886	9606	Homo sapiens	AKT2;AKT3;BCL2;AKT1		R-HSA-198347;R-HSA-139897
R-HSA-180336	SHC1 events in EGFR signaling	4	19	0.00125479	4.45314e-05	0.000267188	1	4	0.000287109	9606	Homo sapiens	NRAS;KRAS;HRAS		R-HSA-177945
R-HSA-9027284	Erythropoietin activates RAS	4	19	0.00125479	4.45314e-05	0.000267188	1	8	0.000574218	9606	Homo sapiens	NRAS;KRAS;HRAS		R-HSA-9029158
R-HSA-111465	Apoptotic cleavage of cellular proteins	5	38	0.00250958	4.49262e-05	0.000269557	12	38	0.00272753	9606	Homo sapiens	CASP7;CASP8;ROCK1;APC;PRKCD		R-HSA-202947;R-HSA-201634;R-HSA-351894;R-HSA-201639;R-HSA-351936;R-HSA-201637;R-HSA-201611;R-HSA-351901;R-HSA-9029680;R-HSA-350319;R-HSA-212552;R-HSA-201628
R-HSA-6802957	Oncogenic MAPK signaling	7	93	0.00614186	4.70319e-05	0.000282191	43	46	0.00330175	9606	Homo sapiens	NRAS;BCL2L11;BRAF;KRAS;HRAS		R-HSA-9656211;R-HSA-6802919;R-HSA-6802918;R-HSA-9656209;R-HSA-9651280;R-HSA-6802916;R-HSA-9656215;R-HSA-6802915;R-HSA-9656214;R-HSA-6802914;R-HSA-6803234;R-HSA-9656213;R-HSA-6803233;R-HSA-9656212;R-HSA-6802912;R-HSA-6802927;R-HSA-6802926;R-HSA-6802925;R-HSA-6802924;R-HSA-6802922;R-HSA-6802921;R-HSA-6803240;R-HSA-6802935;R-HSA-6802934;R-HSA-6802933;R-HSA-6802932;R-HSA-8936731;R-HSA-6802930;R-HSA-6…
R-HSA-6811558	PI5P, PP2A and IER3 Regulate PI3K/AKT Signaling	8	129	0.00851935	5.23552e-05	0.0002865	2	7	0.00050244	9606	Homo sapiens	PIK3CA;AKT1;PIK3R3;FYN;PIK3R1;ESR1		R-HSA-2316434;R-HSA-6811504
R-HSA-68911	G2 Phase	3	7	0.00046229	5.27954e-05	0.0002865	2	2	0.000143554	9606	Homo sapiens	CDK2;E2F1;E2F3		R-HSA-187937;R-HSA-187959
R-HSA-8849471	PTK6 Regulates RHO GTPases, RAS GTPase and MAP kinases	4	20	0.00132083	5.42522e-05	0.0002865	2	13	0.000933104	9606	Homo sapiens	NRAS;KRAS;HRAS		R-HSA-8981353;R-HSA-8981355
R-HSA-2219530	Constitutive Signaling by Aberrant PI3K in Cancer	7	96	0.00633998	5.73001e-05	0.0002865	2	2	0.000143554	9606	Homo sapiens	PIK3CA;PIK3R3;FYN;PIK3R1;ESR1		R-HSA-2394007;R-HSA-2400009
R-HSA-74752	Signaling by Insulin receptor	7	97	0.00640602	6.11047e-05	0.000305523	7	34	0.00244042	9606	Homo sapiens	NRAS;PIK3CA;AKT2;KRAS;PIK3R1;HRAS		R-HSA-74737;R-HSA-109699;R-HSA-109700;R-HSA-109702;R-HSA-109817;R-HSA-162363;R-HSA-109807
R-HSA-5673000	RAF activation	5	41	0.0027077	6.41368e-05	0.000320684	8	12	0.000861326	9606	Homo sapiens	NRAS;BRAF;KRAS;HRAS		R-HSA-5672950;R-HSA-5672966;R-HSA-5672951;R-HSA-5672960;R-HSA-9653108;R-HSA-5672961;R-HSA-9658445;R-HSA-5672969
R-HSA-1963640	GRB2 events in ERBB2 signaling	4	21	0.00138687	6.54366e-05	0.000327183	2	4	0.000287109	9606	Homo sapiens	NRAS;KRAS;HRAS		R-HSA-1250498;R-HSA-1306972
R-HSA-1250347	SHC1 events in ERBB4 signaling	4	21	0.00138687	6.54366e-05	0.000327183	1	4	0.000287109	9606	Homo sapiens	NRAS;KRAS;HRAS		R-HSA-1250383
R-HSA-157118	Signaling by NOTCH	11	259	0.0171047	6.56578e-05	0.000328289	40	154	0.0110537	9606	Homo sapiens	KAT2B;ITCH;JAG1;CCND1;MYC;E2F1;AKT1;E2F3;TP53;HIF1A		R-HSA-1912415;R-HSA-9021451;R-HSA-157632;R-HSA-1980125;R-HSA-9021450;R-HSA-9013069;R-HSA-9604247;R-HSA-1980056;R-HSA-1912406;R-HSA-4396371;R-HSA-1980047;R-HSA-1912396;R-HSA-1912393;R-HSA-1980042;R-HSA-1912394;R-HSA-4396379;R-HSA-4395227;R-HSA-1912391;R-HSA-4395231;R-HSA-4396382;R-HSA-1912386;R-HSA-9017835;R-HSA-9016751;R-HSA-4395236;R-HSA-9604664;R-HSA-2172172;R-HSA-9013284;R-HSA-157100;R-HSA-198…
R-HSA-388841	Costimulation by the CD28 family	7	99	0.00653811	6.93348e-05	0.000346674	18	35	0.0025122	9606	Homo sapiens	PIK3CA;AKT2;AKT3;AKT1;PIK3R3;FYN;PIK3R1		R-HSA-389381;R-HSA-389348;R-HSA-2317314;R-HSA-389158;R-HSA-389350;R-HSA-388833;R-HSA-388832;R-HSA-388814;R-HSA-389352;R-HSA-389354;R-HSA-198640;R-HSA-2317332;R-HSA-388829;R-HSA-389756;R-HSA-388831;R-HSA-388830;R-HSA-390329;R-HSA-198270
R-HSA-187687	Signalling to ERKs	5	42	0.00277374	7.17747e-05	0.000358874	12	32	0.00229687	9606	Homo sapiens	NRAS;BRAF;KRAS;HRAS		R-HSA-171026;R-HSA-187698;R-HSA-5686071;R-HSA-9610163;R-HSA-9612980;R-HSA-170965;R-HSA-170986;R-HSA-9610154;R-HSA-9610152;R-HSA-9610153;R-HSA-9610156;R-HSA-169901
R-HSA-75158	TRAIL signaling	3	8	0.000528332	7.82346e-05	0.000391173	6	6	0.000430663	9606	Homo sapiens	CASP8;TNFRSF10A		R-HSA-141139;R-HSA-75187;R-HSA-141316;R-HSA-75238;R-HSA-5635741;R-HSA-75146
R-HSA-114604	GPVI-mediated activation cascade	5	43	0.00283978	8.00949e-05	0.000400474	6	25	0.00179443	9606	Homo sapiens	COL1A1;PIK3CA;PIK3R3;FYN;PIK3R1		R-HSA-139842;R-HSA-453200;R-HSA-437118;R-HSA-453183;R-HSA-114600;R-HSA-437162
R-HSA-69580	p53-Dependent G1/S DNA damage checkpoint	6	70	0.0046229	8.20101e-05	0.00041005	18	22	0.0015791	9606	Homo sapiens	CDKN1A;CDK2;MDM2;TP53		R-HSA-6803719;R-HSA-5633460;R-HSA-6804741;R-HSA-6804879;R-HSA-349455;R-HSA-6803403;R-HSA-6793685;R-HSA-6804724;R-HSA-6803411;R-HSA-69685;R-HSA-264435;R-HSA-349426;R-HSA-69562;R-HSA-6803388;R-HSA-187934;R-HSA-6804955;R-HSA-6803801;R-HSA-5693609
R-HSA-69563	p53-Dependent G1 DNA Damage Response	6	70	0.0046229	8.20101e-05	0.00041005	18	22	0.0015791	9606	Homo sapiens	CDKN1A;CDK2;MDM2;TP53		R-HSA-6803719;R-HSA-5633460;R-HSA-6804741;R-HSA-6804879;R-HSA-349455;R-HSA-6803403;R-HSA-6793685;R-HSA-6804724;R-HSA-6803411;R-HSA-69685;R-HSA-264435;R-HSA-349426;R-HSA-69562;R-HSA-6803388;R-HSA-187934;R-HSA-6804955;R-HSA-6803801;R-HSA-5693609
R-HSA-5633007	Regulation of TP53 Activity	9	178	0.0117554	8.45482e-05	0.000422741	84	98	0.00703417	9606	Homo sapiens	AKT2;CDK2;AKT3;MDM2;AKT1;TP53;PRKAB1		R-HSA-6805479;R-HSA-6799332;R-HSA-6805730;R-HSA-6804194;R-HSA-6803425;R-HSA-6804193;R-HSA-6805103;R-HSA-3222072;R-HSA-6803437;R-HSA-349455;R-HSA-6805740;R-HSA-3215295;R-HSA-6805109;R-HSA-5628871;R-HSA-6811508;R-HSA-6805620;R-HSA-6804724;R-HSA-6791409;R-HSA-6805755;R-HSA-6799431;R-HSA-3215251;R-HSA-5689972;R-HSA-6795460;R-HSA-6805059;R-HSA-6793666;R-HSA-6804942;R-HSA-6804425;R-HSA-6811479;R-HSA-67…
R-HSA-6802948	Signaling by high-kinase activity BRAF mutants	5	44	0.00290582	8.91382e-05	0.000445691	6	6	0.000430663	9606	Homo sapiens	NRAS;BRAF;KRAS;HRAS		R-HSA-6802930;R-HSA-6802912;R-HSA-6802911;R-HSA-6802910;R-HSA-6803227;R-HSA-6802938
R-HSA-69615	G1/S DNA Damage Checkpoints	6	72	0.00475499	9.55449e-05	0.000477725	18	26	0.00186621	9606	Homo sapiens	CDKN1A;CDK2;MDM2;TP53		R-HSA-6803719;R-HSA-5633460;R-HSA-6804741;R-HSA-6804879;R-HSA-349455;R-HSA-6803403;R-HSA-6793685;R-HSA-6804724;R-HSA-6803411;R-HSA-69685;R-HSA-264435;R-HSA-349426;R-HSA-69562;R-HSA-6803388;R-HSA-187934;R-HSA-6804955;R-HSA-6803801;R-HSA-5693609
R-HSA-6802952	Signaling by BRAF and RAF1 fusions	6	73	0.00482103	0.000102948	0.000514739	5	5	0.000358886	9606	Homo sapiens	NRAS;BCL2L11;BRAF;KRAS;HRAS		R-HSA-6802935;R-HSA-6802934;R-HSA-6802933;R-HSA-6802932;R-HSA-6802927
R-HSA-912631	Regulation of signaling by CBL	4	24	0.001585	0.000109077	0.000545384	3	7	0.00050244	9606	Homo sapiens	PIK3CA;PIK3R3;FYN;PIK3R1		R-HSA-879917;R-HSA-912629;R-HSA-912627
R-HSA-170834	Signaling by TGF-beta Receptor Complex	7	107	0.00706644	0.000111824	0.00055912	33	100	0.00717772	9606	Homo sapiens	MAPK7;RBL1;MYC;E2F5;SMAD7		R-HSA-2186785;R-HSA-178178;R-HSA-2176417;R-HSA-2176416;R-HSA-2128994;R-HSA-9730967;R-HSA-9733207;R-HSA-2187303;R-HSA-9736979;R-HSA-173512;R-HSA-9736984;R-HSA-2167917;R-HSA-2187309;R-HSA-178189;R-HSA-9736966;R-HSA-1484099;R-HSA-2167924;R-HSA-9736970;R-HSA-178208;R-HSA-2167876;R-HSA-178215;R-HSA-178218;R-HSA-173483;R-HSA-9736959;R-HSA-2186771;R-HSA-9733216;R-HSA-2169046;R-HSA-2127257;R-HSA-2179291;…
R-HSA-190236	Signaling by FGFR	7	107	0.00706644	0.000111824	0.00055912	39	142	0.0101924	9606	Homo sapiens	NRAS;PIK3CA;BRAF;KRAS;PIK3R1;HRAS		R-HSA-5654614;R-HSA-1295634;R-HSA-5654612;R-HSA-5654622;R-HSA-177931;R-HSA-5654620;R-HSA-5654426;R-HSA-5654618;R-HSA-5654662;R-HSA-5654663;R-HSA-5654596;R-HSA-5654402;R-HSA-5654594;R-HSA-5654659;R-HSA-5654592;R-HSA-5654413;R-HSA-5654669;R-HSA-5654667;R-HSA-5654600;R-HSA-5654647;R-HSA-5654709;R-HSA-8941613;R-HSA-5654643;R-HSA-5654640;R-HSA-1295604;R-HSA-5654641;R-HSA-5654705;R-HSA-5654591;R-HSA-56…
R-HSA-451927	Interleukin-2 family signaling	5	47	0.00310395	0.000121034	0.000605171	48	59	0.00423486	9606	Homo sapiens	PIK3CA;STAT3;PIK3R3;PIK3R1;JAK1		R-HSA-8985929;R-HSA-912527;R-HSA-452100;R-HSA-8983371;R-HSA-508292;R-HSA-8983309;R-HSA-8983373;R-HSA-452097;R-HSA-8983374;R-HSA-8983425;R-HSA-450063;R-HSA-8983424;R-HSA-8983299;R-HSA-452108;R-HSA-8983298;R-HSA-9006850;R-HSA-8983300;R-HSA-8985988;R-HSA-9006873;R-HSA-508247;R-HSA-8983384;R-HSA-913374;R-HSA-9005980;R-HSA-8983379;R-HSA-8983378;R-HSA-452122;R-HSA-913424;R-HSA-449115;R-HSA-8963734;R-HS…
R-HSA-5683057	MAPK family signaling cascades	13	380	0.0250958	0.00012501	0.00062505	53	122	0.00875682	9606	Homo sapiens	APP;NRAS;PIK3CA;MYC;BRAF;FYN;KRAS;PIK3R1;HRAS;JAK1		R-HSA-9657603;R-HSA-5658435;R-HSA-9657606;R-HSA-9654533;R-HSA-9657608;R-HSA-5687115;R-HSA-9658253;R-HSA-9660557;R-HSA-5687113;R-HSA-109857;R-HSA-5672950;R-HSA-5658231;R-HSA-5672951;R-HSA-109858;R-HSA-9653585;R-HSA-5672980;R-HSA-5674132;R-HSA-5672978;R-HSA-5674130;R-HSA-9653595;R-HSA-5674140;R-HSA-9653592;R-HSA-5675417;R-HSA-5672966;R-HSA-5672965;R-HSA-9649735;R-HSA-9649733;R-HSA-5672960;R-HSA-964…
R-HSA-389513	CTLA4 inhibitory signaling	4	25	0.00165104	0.000127437	0.000637187	3	5	0.000358886	9606	Homo sapiens	AKT2;AKT3;AKT1;FYN		R-HSA-388833;R-HSA-388829;R-HSA-390329
R-HSA-416476	G alpha (q) signalling events	11	284	0.0187558	0.000146467	0.000732334	8	35	0.0025122	9606	Homo sapiens	APP;NRAS;MAPK7;CCKBR;PIK3CA;PRKCD;PIK3R3;KRAS;PIK3R1;HRAS		R-HSA-416358;R-HSA-870269;R-HSA-749448;R-HSA-425861;R-HSA-749452;R-HSA-198746;R-HSA-379048;R-HSA-2179407
R-HSA-9656223	Signaling by RAF1 mutants	5	49	0.00323603	0.000146717	0.000733587	6	7	0.00050244	9606	Homo sapiens	NRAS;BRAF;KRAS;HRAS		R-HSA-9656211;R-HSA-9656209;R-HSA-9656215;R-HSA-9656214;R-HSA-9656213;R-HSA-9656212
R-HSA-5674135	MAP2K and MAPK activation	5	49	0.00323603	0.000146717	0.000733587	10	12	0.000861326	9606	Homo sapiens	NRAS;BRAF;KRAS;HRAS		R-HSA-9657603;R-HSA-5672980;R-HSA-5674132;R-HSA-5672978;R-HSA-5674130;R-HSA-9657606;R-HSA-5672972;R-HSA-5672973;R-HSA-9657608;R-HSA-9657599
R-HSA-5675221	Negative regulation of MAPK pathway	5	49	0.00323603	0.000146717	0.000733587	7	17	0.00122021	9606	Homo sapiens	NRAS;BRAF;KRAS;HRAS		R-HSA-5674022;R-HSA-5675431;R-HSA-5674018;R-HSA-5675198;R-HSA-5674140;R-HSA-5675417;R-HSA-5675433
R-HSA-167044	Signalling to RAS	4	26	0.00171708	0.000147939	0.000739693	3	10	0.000717772	9606	Homo sapiens	NRAS;KRAS;HRAS		R-HSA-171026;R-HSA-5686071;R-HSA-170986
R-HSA-5654704	SHC-mediated cascade:FGFR3	4	26	0.00171708	0.000147939	0.000739693	1	4	0.000287109	9606	Homo sapiens	NRAS;KRAS;HRAS		R-HSA-5654647
R-HSA-4411364	Binding of TCF/LEF:CTNNB1 to target gene promoters	3	10	0.000660415	0.000150587	0.000752934	2	4	0.000287109	9606	Homo sapiens	MYC;RUNX3		R-HSA-4411367;R-HSA-4411357
R-HSA-512988	Interleukin-3, Interleukin-5 and GM-CSF signaling	5	50	0.00330207	0.000161025	0.000771271	10	38	0.00272753	9606	Homo sapiens	PIK3CA;PIK3R3;FYN;PIK3R1;JAK1		R-HSA-508247;R-HSA-879917;R-HSA-453111;R-HSA-912527;R-HSA-913374;R-HSA-453104;R-HSA-912629;R-HSA-914182;R-HSA-913424;R-HSA-912627
R-HSA-442982	Ras activation upon Ca2+ influx through NMDA receptor	4	27	0.00178312	0.000170724	0.000771271	1	2	0.000143554	9606	Homo sapiens	NRAS;KRAS;HRAS		R-HSA-442732
R-HSA-5654719	SHC-mediated cascade:FGFR4	4	27	0.00178312	0.000170724	0.000771271	1	4	0.000287109	9606	Homo sapiens	NRAS;KRAS;HRAS		R-HSA-5654426
R-HSA-5654706	FRS-mediated FGFR3 signaling	4	27	0.00178312	0.000170724	0.000771271	2	9	0.000645995	9606	Homo sapiens	NRAS;KRAS;HRAS		R-HSA-8941628;R-HSA-5654413
R-HSA-3928662	EPHB-mediated forward signaling	5	52	0.00343416	0.000192818	0.000771271	23	26	0.00186621	9606	Homo sapiens	EFNB2;ROCK1;LIMK1;FYN;HRAS		R-HSA-3928601;R-HSA-3928600;R-HSA-3928632;R-HSA-4093339;R-HSA-4093336;R-HSA-3928627;R-HSA-3928595;R-HSA-4093332;R-HSA-3928592;R-HSA-4093330;R-HSA-4093331;R-HSA-3928598;R-HSA-3928617;R-HSA-3928623;R-HSA-3928588;R-HSA-3928610;R-HSA-3928577;R-HSA-3928608;R-HSA-3928576;R-HSA-3928583;R-HSA-3928645;R-HSA-3928644;R-HSA-3928612
R-HSA-8864260	Transcriptional regulation by the AP-2 (TFAP2) family of transcription factors	5	52	0.00343416	0.000192818	0.000771271	7	44	0.0031582	9606	Homo sapiens	CDKN1A;MYC;ESR1		R-HSA-8937369;R-HSA-8865265;R-HSA-8865280;R-HSA-8864381;R-HSA-8865244;R-HSA-8864395;R-HSA-8865256
R-HSA-5654712	FRS-mediated FGFR4 signaling	4	28	0.00184916	0.000195941	0.000783763	2	9	0.000645995	9606	Homo sapiens	NRAS;KRAS;HRAS		R-HSA-5654663;R-HSA-8941613
R-HSA-3371378	Regulation by c-FLIP	3	11	0.000726456	0.000198974	0.000795896	4	4	0.000287109	9606	Homo sapiens	CASP8;FAS;TNFRSF10A		R-HSA-3371360;R-HSA-3465459;R-HSA-3465448;R-HSA-3371359
R-HSA-69416	Dimerization of procaspase-8	3	11	0.000726456	0.000198974	0.000795896	3	3	0.000215332	9606	Homo sapiens	CASP8;FAS;TNFRSF10A		R-HSA-141159;R-HSA-141156;R-HSA-73945
R-HSA-5633008	TP53 Regulates Transcription of Cell Death Genes	6	83	0.00548144	0.000205046	0.000820184	52	68	0.00488085	9606	Homo sapiens	CASP8;FAS;TNFRSF10A;TP53		R-HSA-6799462;R-HSA-4331331;R-HSA-139913;R-HSA-4331340;R-HSA-6791285;R-HSA-6800253;R-HSA-6791291;R-HSA-6800250;R-HSA-6799815;R-HSA-6797766;R-HSA-6800836;R-HSA-6797763;R-HSA-6801089;R-HSA-6801355;R-HSA-140214;R-HSA-6799441;R-HSA-3700984;R-HSA-6801184;R-HSA-6798126;R-HSA-6800044;R-HSA-3700981;R-HSA-6800042;R-HSA-6797993;R-HSA-6791349;R-HSA-6791348;R-HSA-6798004;R-HSA-5633414;R-HSA-6798129;R-HSA-680…
R-HSA-1980143	Signaling by NOTCH1	6	84	0.00554748	0.00021854	0.000874161	20	39	0.00279931	9606	Homo sapiens	KAT2B;ITCH;JAG1;MYC;HIF1A		R-HSA-157632;R-HSA-1980125;R-HSA-4396371;R-HSA-1980078;R-HSA-1980047;R-HSA-1912396;R-HSA-1912393;R-HSA-1980042;R-HSA-1980074;R-HSA-1980138;R-HSA-1912394;R-HSA-1912357;R-HSA-4396347;R-HSA-4396379;R-HSA-1912391;R-HSA-1980067;R-HSA-4396382;R-HSA-1980128;R-HSA-1912386;R-HSA-1980065
R-HSA-912526	Interleukin receptor SHC signaling	4	29	0.0019152	0.000223737	0.000894949	6	6	0.000430663	9606	Homo sapiens	PIK3CA;PIK3R3;PIK3R1;JAK1		R-HSA-508247;R-HSA-453111;R-HSA-912527;R-HSA-913374;R-HSA-453104;R-HSA-913424
R-HSA-5621481	C-type lectin receptors (CLRs)	9	203	0.0134064	0.000223785	0.000895138	20	68	0.00488085	9606	Homo sapiens	NRAS;CASP8;PRKCD;NFATC1;FYN;KRAS;HRAS;NFKB2		R-HSA-5660662;R-HSA-5660663;R-HSA-5607734;R-HSA-5607731;R-HSA-2730849;R-HSA-5607741;R-HSA-5607740;R-HSA-5660665;R-HSA-5621573;R-HSA-5624486;R-HSA-5660965;R-HSA-5607746;R-HSA-5607725;R-HSA-5624492;R-HSA-2730867;R-HSA-5624494;R-HSA-5607726;R-HSA-5607720;R-HSA-5621355;R-HSA-5607723
R-HSA-75153	Apoptotic execution phase	5	54	0.00356624	0.000229186	0.000916744	13	57	0.0040913	9606	Homo sapiens	CASP7;CASP8;ROCK1;APC;PRKCD		R-HSA-202947;R-HSA-201634;R-HSA-201639;R-HSA-351936;R-HSA-201637;R-HSA-201611;R-HSA-350319;R-HSA-212552;R-HSA-351863;R-HSA-351894;R-HSA-351901;R-HSA-9029680;R-HSA-201628
R-HSA-5654688	SHC-mediated cascade:FGFR1	4	30	0.00198124	0.000254265	0.00101706	1	4	0.000287109	9606	Homo sapiens	NRAS;KRAS;HRAS		R-HSA-5654600
R-HSA-8863678	Neurodegenerative Diseases	4	30	0.00198124	0.000254265	0.00101706	3	22	0.0015791	9606	Homo sapiens	APP;BCL2L11		R-HSA-8870710;R-HSA-8863009;R-HSA-8870686
R-HSA-8862803	Deregulated CDK5 triggers multiple neurodegenerative pathways in Alzheimer's disease models	4	30	0.00198124	0.000254265	0.00101706	3	22	0.0015791	9606	Homo sapiens	APP;BCL2L11		R-HSA-8870710;R-HSA-8863009;R-HSA-8870686
R-HSA-198693	AKT phosphorylates targets in the nucleus	3	12	0.000792498	0.000256445	0.00102578	4	4	0.000287109	9606	Homo sapiens	AKT2;AKT3;AKT1		R-HSA-199299;R-HSA-199298;R-HSA-199863;R-HSA-199839
R-HSA-1266695	Interleukin-7 signaling	4	31	0.00204729	0.000287676	0.0011507	13	26	0.00186621	9606	Homo sapiens	STAT3;PIK3R3;PIK3R1;JAK1		R-HSA-449958;R-HSA-1295540;R-HSA-6785165;R-HSA-1295519;R-HSA-8983077;R-HSA-1295516;R-HSA-8983078;R-HSA-8983003;R-HSA-1264832;R-HSA-9025969;R-HSA-8983059;R-HSA-449978;R-HSA-8983063
R-HSA-5654693	FRS-mediated FGFR1 signaling	4	31	0.00204729	0.000287676	0.0011507	2	9	0.000645995	9606	Homo sapiens	NRAS;KRAS;HRAS		R-HSA-5654392;R-HSA-8941623
R-HSA-6807070	PTEN Regulation	8	171	0.0112931	0.000351928	0.00140771	43	56	0.00401952	9606	Homo sapiens	AKT2;AKT3;PTEN;AKT1;PPARG;TP53		R-HSA-6807206;R-HSA-8943817;R-HSA-6807077;R-HSA-8944650;R-HSA-8944522;R-HSA-2318752;R-HSA-8851011;R-HSA-8944397;R-HSA-8850945;R-HSA-8944078;R-HSA-8948800;R-HSA-8944706;R-HSA-8943811;R-HSA-8948569;R-HSA-8944026;R-HSA-8944538;R-HSA-8850961;R-HSA-8948757;R-HSA-8944599;R-HSA-8944104;R-HSA-8944684;R-HSA-6807106;R-HSA-8945709;R-HSA-6807105;R-HSA-8847968;R-HSA-8944047;R-HSA-8948832;R-HSA-6807118;R-HSA-8…
R-HSA-5654699	SHC-mediated cascade:FGFR2	4	33	0.00217937	0.00036377	0.00145508	1	4	0.000287109	9606	Homo sapiens	NRAS;KRAS;HRAS		R-HSA-5654402
R-HSA-5218900	CASP8 activity is inhibited	3	14	0.000924581	0.000401332	0.00160533	3	3	0.000215332	9606	Homo sapiens	CASP8;FAS;TNFRSF10A		R-HSA-3465429;R-HSA-5675456;R-HSA-2672196
R-HSA-9614399	Regulation of localization of FOXO transcription factors	3	14	0.000924581	0.000401332	0.00160533	1	5	0.000358886	9606	Homo sapiens	AKT2;AKT3;AKT1		R-HSA-199299
R-HSA-8941332	RUNX2 regulates genes involved in cell migration	3	14	0.000924581	0.000401332	0.00160533	1	7	0.00050244	9606	Homo sapiens	AKT2;AKT3;AKT1		R-HSA-8939963
R-HSA-8940973	RUNX2 regulates osteoblast differentiation	4	34	0.00224541	0.000406767	0.00162707	7	24	0.00172265	9606	Homo sapiens	COL1A1;RB1;MAF		R-HSA-8985627;R-HSA-8985485;R-HSA-8985644;R-HSA-8877922;R-HSA-8877918;R-HSA-8984994;R-HSA-8985460
R-HSA-5654700	FRS-mediated FGFR2 signaling	4	34	0.00224541	0.000406767	0.00162707	2	9	0.000645995	9606	Homo sapiens	NRAS;KRAS;HRAS		R-HSA-8941618;R-HSA-5654618
R-HSA-5673001	RAF/MAP kinase cascade	11	322	0.0212654	0.000422972	0.00169189	48	75	0.00538329	9606	Homo sapiens	APP;NRAS;PIK3CA;BRAF;FYN;KRAS;PIK3R1;HRAS;JAK1		R-HSA-9653585;R-HSA-5672980;R-HSA-5674132;R-HSA-5672978;R-HSA-5674130;R-HSA-9653595;R-HSA-5674140;R-HSA-9653592;R-HSA-5675417;R-HSA-9657603;R-HSA-5672966;R-HSA-5672965;R-HSA-9649735;R-HSA-5658435;R-HSA-9657606;R-HSA-9654533;R-HSA-9649733;R-HSA-5672960;R-HSA-9649732;R-HSA-5672961;R-HSA-5672972;R-HSA-9657608;R-HSA-5672973;R-HSA-9649736;R-HSA-9658253;R-HSA-9660557;R-HSA-9658445;R-HSA-5672969;R-HSA-5…
R-HSA-9006936	Signaling by TGFB family members	7	136	0.00898164	0.000471999	0.00188799	36	125	0.00897215	9606	Homo sapiens	MAPK7;RBL1;MYC;E2F5;SMAD7		R-HSA-2186785;R-HSA-201475;R-HSA-178178;R-HSA-2176417;R-HSA-202626;R-HSA-2176416;R-HSA-2128994;R-HSA-9730967;R-HSA-9733207;R-HSA-2187303;R-HSA-9736979;R-HSA-173512;R-HSA-9736984;R-HSA-2167917;R-HSA-2187309;R-HSA-178189;R-HSA-9736966;R-HSA-1484099;R-HSA-2167924;R-HSA-201821;R-HSA-9736970;R-HSA-178208;R-HSA-2167876;R-HSA-178215;R-HSA-178218;R-HSA-173483;R-HSA-9736959;R-HSA-2186771;R-HSA-9733216;R-H…
R-HSA-8863795	Downregulation of ERBB2 signaling	4	36	0.00237749	0.000503454	0.00201382	3	14	0.00100488	9606	Homo sapiens	HSP90AA1;AKT2;AKT3;AKT1		R-HSA-1918092;R-HSA-1918095;R-HSA-1358791
R-HSA-5684996	MAPK1/MAPK3 signaling	11	329	0.0217276	0.000505128	0.00202051	50	82	0.00588573	9606	Homo sapiens	APP;NRAS;PIK3CA;BRAF;FYN;KRAS;PIK3R1;HRAS;JAK1		R-HSA-9657603;R-HSA-5658435;R-HSA-9657606;R-HSA-9654533;R-HSA-9657608;R-HSA-9658253;R-HSA-9660557;R-HSA-109857;R-HSA-5672950;R-HSA-5658231;R-HSA-5672951;R-HSA-109858;R-HSA-9653585;R-HSA-5672980;R-HSA-5674132;R-HSA-5672978;R-HSA-5674130;R-HSA-9653595;R-HSA-5674140;R-HSA-9653592;R-HSA-5675417;R-HSA-5672966;R-HSA-5672965;R-HSA-9649735;R-HSA-9649733;R-HSA-5672960;R-HSA-9649732;R-HSA-5672961;R-HSA-567…
R-HSA-195721	Signaling by WNT	11	332	0.0219258	0.00054422	0.00217688	43	157	0.011269	9606	Homo sapiens	APC;MYC;AKT2;FZD6;AKT1;NFATC1;KRAS;RUNX3;SOX4		R-HSA-3858491;R-HSA-4332359;R-HSA-2130279;R-HSA-3601585;R-HSA-3858482;R-HSA-195275;R-HSA-4641231;R-HSA-3364026;R-HSA-2130282;R-HSA-3858480;R-HSA-3769394;R-HSA-2130286;R-HSA-5229343;R-HSA-195283;R-HSA-195280;R-HSA-4641236;R-HSA-195287;R-HSA-8944349;R-HSA-201685;R-HSA-4411357;R-HSA-4551451;R-HSA-5665608;R-HSA-8944362;R-HSA-4641253;R-HSA-3361751;R-HSA-4411367;R-HSA-195300;R-HSA-4411365;R-HSA-4641249…
R-HSA-8951936	RUNX3 regulates p14-ARF	3	16	0.00105666	0.000590412	0.00236165	8	8	0.000574218	9606	Homo sapiens	CCND1;KRAS;RUNX3		R-HSA-8951977;R-HSA-8952058;R-HSA-8952062;R-HSA-8951966;R-HSA-8951951;R-HSA-8952081;R-HSA-8952069;R-HSA-8952101
R-HSA-1358803	Downregulation of ERBB2:ERBB3 signaling	3	16	0.00105666	0.000590412	0.00236165	1	8	0.000574218	9606	Homo sapiens	AKT2;AKT3;AKT1		R-HSA-1358791
R-HSA-5675482	Regulation of necroptotic cell death	4	38	0.00250958	0.000615472	0.00246189	7	18	0.00129199	9606	Homo sapiens	HSP90AA1;CASP8;FAS;TNFRSF10A		R-HSA-9686930;R-HSA-3465429;R-HSA-5357828;R-HSA-5675456;R-HSA-9688459;R-HSA-2672196;R-HSA-9698844
R-HSA-2454202	Fc epsilon receptor (FCERI) signaling	9	235	0.0155197	0.000639351	0.0025574	9	65	0.00466552	9606	Homo sapiens	MAPK9;NRAS;PIK3CA;NFATC1;FYN;KRAS;PIK3R1;HRAS		R-HSA-168162;R-HSA-2730842;R-HSA-2730860;R-HSA-2730849;R-HSA-2424477;R-HSA-450348;R-HSA-168136;R-HSA-2730867;R-HSA-2730870
R-HSA-168928	DDX58/IFIH1-mediated induction of interferon-alpha/beta	6	104	0.00686831	0.000669303	0.00267721	9	53	0.00380419	9606	Homo sapiens	APP;ITCH;HSP90AA1;CASP8;NFKB2		R-HSA-990526;R-HSA-933532;R-HSA-9709831;R-HSA-168166;R-HSA-933526;R-HSA-9709852;R-HSA-933539;R-HSA-933523;R-HSA-168140
R-HSA-6804758	Regulation of TP53 Activity through Acetylation	4	39	0.00257562	0.000677635	0.00271054	8	14	0.00100488	9606	Homo sapiens	AKT2;AKT3;AKT1;TP53		R-HSA-6811479;R-HSA-6805638;R-HSA-5628871;R-HSA-6811508;R-HSA-6805620;R-HSA-6805650;R-HSA-3222093;R-HSA-6805640
R-HSA-442742	CREB1 phosphorylation through NMDA receptor-mediated activation of RAS signaling	4	39	0.00257562	0.000677635	0.00271054	1	7	0.00050244	9606	Homo sapiens	NRAS;KRAS;HRAS		R-HSA-442732
R-HSA-2559584	Formation of Senescence-Associated Heterochromatin Foci (SAHF)	3	17	0.00112271	0.000703042	0.00281217	1	2	0.000143554	9606	Homo sapiens	RB1;CDKN1A;TP53		R-HSA-4647594
R-HSA-375165	NCAM signaling for neurite out-growth	5	70	0.0046229	0.000738794	0.00291338	8	23	0.00165088	9606	Homo sapiens	NRAS;FYN;KRAS;HRAS		R-HSA-392053;R-HSA-392054;R-HSA-392051;R-HSA-391868;R-HSA-391871;R-HSA-391865;R-HSA-391867;R-HSA-391866
R-HSA-6804754	Regulation of TP53 Expression	2	4	0.000264166	0.000769863	0.00291338	5	5	0.000358886	9606	Homo sapiens	TP53		R-HSA-6804194;R-HSA-6804193;R-HSA-6804191;R-HSA-6804188;R-HSA-6804762
R-HSA-373755	Semaphorin interactions	5	71	0.00468894	0.000786831	0.00291338	22	41	0.00294287	9606	Homo sapiens	HSP90AA1;ROCK1;LIMK1;FYN;RHOC		R-HSA-399942;R-HSA-399941;R-HSA-399939;R-HSA-399950;R-HSA-9680443;R-HSA-419087;R-HSA-399951;R-HSA-416588;R-HSA-399946;R-HSA-399947;R-HSA-399944;R-HSA-419049;R-HSA-399952;R-HSA-399934;R-HSA-399935;R-HSA-419644;R-HSA-419197;R-HSA-399933;R-HSA-419645;R-HSA-399930;R-HSA-399931;R-HSA-399928
R-HSA-2559586	DNA Damage/Telomere Stress Induced Senescence	5	71	0.00468894	0.000786831	0.00291338	7	18	0.00129199	9606	Homo sapiens	RB1;CDKN1A;CDK2;TP53		R-HSA-4647613;R-HSA-69562;R-HSA-3786258;R-HSA-187934;R-HSA-4647594;R-HSA-5693609;R-HSA-4647593
R-HSA-422475	Axon guidance	15	585	0.0386343	0.000809595	0.00291338	91	298	0.0213896	9606	Homo sapiens	HSP90AA1;ROCK1;LIMK1;PIK3R3;PIK3R1;RHOC;EFNB2;NRAS;MAPK7;PIK3CA;FYN;KRAS;HRAS		R-HSA-3928633;R-HSA-3928632;R-HSA-3928639;R-HSA-3928627;R-HSA-419087;R-HSA-3928625;R-HSA-3928624;R-HSA-3928631;R-HSA-3928628;R-HSA-3928617;R-HSA-3928616;R-HSA-3928623;R-HSA-3928610;R-HSA-3928608;R-HSA-3928615;R-HSA-3928614;R-HSA-3928612;R-HSA-3928602;R-HSA-3928601;R-HSA-3928600;R-HSA-418850;R-HSA-3928607;R-HSA-4093339;R-HSA-4093336;R-HSA-3928604;R-HSA-374701;R-HSA-9680443;R-HSA-3928595;R-HSA-3928…
R-HSA-9701898	STAT3 nuclear events downstream of ALK signaling	3	18	0.00118875	0.000828501	0.00291338	10	10	0.000717772	9606	Homo sapiens	STAT3;HIF1A		R-HSA-9701556;R-HSA-9701557;R-HSA-9701537;R-HSA-9701569;R-HSA-9701548;R-HSA-9701549;R-HSA-9701565;R-HSA-9701534;R-HSA-9701562;R-HSA-9701531
R-HSA-168643	Nucleotide-binding domain, leucine rich repeat containing receptor (NLR) signaling pathways	5	72	0.00475499	0.000837163	0.00291338	8	46	0.00330175	9606	Homo sapiens	APP;ITCH;CASP8;BCL2;NFKB2		R-HSA-688137;R-HSA-9603905;R-HSA-844440;R-HSA-1296421;R-HSA-844612;R-HSA-879201;R-HSA-622420;R-HSA-844610
R-HSA-381340	Transcriptional regulation of white adipocyte differentiation	6	109	0.00719852	0.000851934	0.00291338	16	19	0.00136377	9606	Homo sapiens	KLF5;PPARG;SLC2A4		R-HSA-1183058;R-HSA-9732629;R-HSA-560491;R-HSA-381377;R-HSA-560493;R-HSA-381283;R-HSA-1183003;R-HSA-1183032;R-HSA-381262;R-HSA-560517;R-HSA-381290;R-HSA-560472;R-HSA-560473;R-HSA-560510;R-HSA-381309;R-HSA-560498
R-HSA-975871	MyD88 cascade initiated on plasma membrane	6	109	0.00719852	0.000851934	0.00291338	15	70	0.0050244	9606	Homo sapiens	MAPK9;APP;MAPK7;CASP8;TP53;NFKB2		R-HSA-168162;R-HSA-168166;R-HSA-168136;R-HSA-450348;R-HSA-9757951;R-HSA-9749464;R-HSA-199959;R-HSA-9757954;R-HSA-203797;R-HSA-168053;R-HSA-198746;R-HSA-9630923;R-HSA-199929;R-HSA-9749487;R-HSA-9773803
R-HSA-168142	Toll Like Receptor 10 (TLR10) Cascade	6	109	0.00719852	0.000851934	0.00291338	15	71	0.00509618	9606	Homo sapiens	MAPK9;APP;MAPK7;CASP8;TP53;NFKB2		R-HSA-168162;R-HSA-168166;R-HSA-168136;R-HSA-450348;R-HSA-9757951;R-HSA-9749464;R-HSA-199959;R-HSA-9757954;R-HSA-203797;R-HSA-168053;R-HSA-198746;R-HSA-9630923;R-HSA-199929;R-HSA-9749487;R-HSA-9773803
R-HSA-168176	Toll Like Receptor 5 (TLR5) Cascade	6	109	0.00719852	0.000851934	0.00291338	15	71	0.00509618	9606	Homo sapiens	MAPK9;APP;MAPK7;CASP8;TP53;NFKB2		R-HSA-168162;R-HSA-168166;R-HSA-168136;R-HSA-450348;R-HSA-9757951;R-HSA-9749464;R-HSA-199959;R-HSA-9757954;R-HSA-203797;R-HSA-168053;R-HSA-198746;R-HSA-9630923;R-HSA-199929;R-HSA-9749487;R-HSA-9773803
R-HSA-399954	Sema3A PAK dependent Axon repulsion	3	19	0.00125479	0.00096734	0.00291338	6	6	0.000430663	9606	Homo sapiens	HSP90AA1;LIMK1;FYN		R-HSA-399939;R-HSA-399952;R-HSA-399950;R-HSA-419644;R-HSA-419645;R-HSA-399930
R-HSA-9755779	SARS-CoV-2 targets host intracellular signalling and regulatory pathways	3	19	0.00125479	0.00096734	0.00291338	1	5	0.000358886	9606	Homo sapiens	AKT2;AKT3;AKT1		R-HSA-198270
R-HSA-69205	G1/S-Specific Transcription	4	43	0.00283978	0.000971125	0.00291338	28	28	0.00200976	9606	Homo sapiens	RBL2;RBL1;E2F1;E2F5		R-HSA-8961678;R-HSA-8961934;R-HSA-8961920;R-HSA-8961665;R-HSA-8962050;R-HSA-8961671;R-HSA-8961863;R-HSA-8961991;R-HSA-8961688;R-HSA-8961946;R-HSA-8961874;R-HSA-8961619;R-HSA-8961620;R-HSA-8961961;R-HSA-8961632;R-HSA-8961888;R-HSA-8961952;R-HSA-8961699;R-HSA-8961636;R-HSA-8961895;R-HSA-8961915;R-HSA-8961982;R-HSA-8961840;R-HSA-8961651;R-HSA-8961907;R-HSA-8961972;R-HSA-8961846;R-HSA-8962039
R-HSA-8941326	RUNX2 regulates bone development	4	43	0.00283978	0.000971125	0.00291338	7	32	0.00229687	9606	Homo sapiens	COL1A1;RB1;MAF		R-HSA-8985627;R-HSA-8985485;R-HSA-8985644;R-HSA-8877922;R-HSA-8877918;R-HSA-8984994;R-HSA-8985460
R-HSA-8853659	RET signaling	4	43	0.00283978	0.000971125	0.00291338	2	24	0.00172265	9606	Homo sapiens	MAPK7;PIK3CA;PIK3R3;PIK3R1		R-HSA-8855915;R-HSA-8854905
R-HSA-3769402	Deactivation of the beta-catenin transactivating complex	4	44	0.00290582	0.00105653	0.00316958	5	14	0.00100488	9606	Homo sapiens	APC;AKT2;AKT1;SOX4		R-HSA-3361751;R-HSA-3364042;R-HSA-3769394;R-HSA-5665608;R-HSA-5626938
R-HSA-5689896	Ovarian tumor domain proteases	4	44	0.00290582	0.00105653	0.00316958	4	14	0.00100488	9606	Homo sapiens	APC;PTEN;TP53;ESR1		R-HSA-6783238;R-HSA-6781905;R-HSA-8873946;R-HSA-5690843
R-HSA-140534	Caspase activation via Death Receptors in the presence of ligand	3	20	0.00132083	0.00112009	0.00336026	9	9	0.000645995	9606	Homo sapiens	CASP8;FAS;TNFRSF10A		R-HSA-139952;R-HSA-3371360;R-HSA-2562564;R-HSA-141159;R-HSA-141156;R-HSA-3465459;R-HSA-73945;R-HSA-3465448;R-HSA-3371359
R-HSA-5218859	Regulated Necrosis	5	77	0.00508519	0.00112564	0.00337692	11	57	0.0040913	9606	Homo sapiens	HSP90AA1;CASP8;FAS;TNFRSF10A;TP53		R-HSA-9686930;R-HSA-9687458;R-HSA-3465429;R-HSA-5357828;R-HSA-5675456;R-HSA-9710306;R-HSA-9710323;R-HSA-9688459;R-HSA-5213462;R-HSA-2672196;R-HSA-9698844
R-HSA-109582	Hemostasis	18	803	0.0530313	0.00114457	0.00343372	28	338	0.0242607	9606	Homo sapiens	APP;ECM1;PRKCD;PIK3R3;TNFRSF10A;PIK3R1;COL1A1;NRAS;WEE1;PIK3CA;CDK2;MFN2;AKT1;FYN;KRAS;TP53;HRAS		R-HSA-139842;R-HSA-114563;R-HSA-425861;R-HSA-5635741;R-HSA-443402;R-HSA-114577;R-HSA-453200;R-HSA-430096;R-HSA-443418;R-HSA-429529;R-HSA-432295;R-HSA-210977;R-HSA-481007;R-HSA-432110;R-HSA-114600;R-HSA-437162;R-HSA-114671;R-HSA-114670;R-HSA-992703;R-HSA-210291;R-HSA-1013881;R-HSA-481009;R-HSA-992696;R-HSA-437118;R-HSA-453183;R-HSA-430076;R-HSA-204798;R-HSA-430073
R-HSA-975138	TRAF6 mediated induction of NFkB and MAP kinases upon TLR7/8 or 9 activation	6	116	0.00766081	0.00116953	0.00350859	15	60	0.00430663	9606	Homo sapiens	MAPK9;APP;MAPK7;CASP8;TP53;NFKB2		R-HSA-168162;R-HSA-168166;R-HSA-168136;R-HSA-450348;R-HSA-9757951;R-HSA-9749464;R-HSA-199959;R-HSA-9757954;R-HSA-203797;R-HSA-168053;R-HSA-198746;R-HSA-9630923;R-HSA-199929;R-HSA-9749487;R-HSA-9773803
R-HSA-168164	Toll Like Receptor 3 (TLR3) Cascade	6	116	0.00766081	0.00116953	0.00350859	17	73	0.00523974	9606	Homo sapiens	MAPK9;APP;MAPK7;CASP8;TP53;NFKB2		R-HSA-168162;R-HSA-168166;R-HSA-9013889;R-HSA-168136;R-HSA-450348;R-HSA-9757951;R-HSA-9749464;R-HSA-9013895;R-HSA-199959;R-HSA-9757954;R-HSA-203797;R-HSA-168053;R-HSA-198746;R-HSA-9630923;R-HSA-199929;R-HSA-9749487;R-HSA-9773803
R-HSA-202733	Cell surface interactions at the vascular wall	9	257	0.0169727	0.00119055	0.00357165	5	65	0.00466552	9606	Homo sapiens	COL1A1;NRAS;PIK3CA;FYN;KRAS;TNFRSF10A;PIK3R1;HRAS		R-HSA-210291;R-HSA-114577;R-HSA-210977;R-HSA-5635741;R-HSA-204798
R-HSA-975155	MyD88 dependent cascade initiated on endosome	6	117	0.00772685	0.00122143	0.00366429	15	75	0.00538329	9606	Homo sapiens	MAPK9;APP;MAPK7;CASP8;TP53;NFKB2		R-HSA-168162;R-HSA-168166;R-HSA-168136;R-HSA-450348;R-HSA-9757951;R-HSA-9749464;R-HSA-199959;R-HSA-9757954;R-HSA-203797;R-HSA-168053;R-HSA-198746;R-HSA-9630923;R-HSA-199929;R-HSA-9749487;R-HSA-9773803
R-HSA-5218920	VEGFR2 mediated vascular permeability	4	46	0.00303791	0.00124291	0.00372874	9	15	0.00107666	9606	Homo sapiens	HSP90AA1;AKT2;AKT3;AKT1		R-HSA-2317314;R-HSA-202129;R-HSA-198640;R-HSA-202144;R-HSA-202137;R-HSA-202111;R-HSA-202127;R-HSA-198270;R-HSA-1497784
R-HSA-5213460	RIPK1-mediated regulated necrosis	4	46	0.00303791	0.00124291	0.00372874	9	34	0.00244042	9606	Homo sapiens	HSP90AA1;CASP8;FAS;TNFRSF10A		R-HSA-9686930;R-HSA-9687458;R-HSA-3465429;R-HSA-5357828;R-HSA-5675456;R-HSA-9688459;R-HSA-5213462;R-HSA-2672196;R-HSA-9698844
R-HSA-168181	Toll Like Receptor 7/8 (TLR7/8) Cascade	6	118	0.00779289	0.00127508	0.00382523	15	79	0.0056704	9606	Homo sapiens	MAPK9;APP;MAPK7;CASP8;TP53;NFKB2		R-HSA-168162;R-HSA-168166;R-HSA-168136;R-HSA-450348;R-HSA-9757951;R-HSA-9749464;R-HSA-199959;R-HSA-9757954;R-HSA-203797;R-HSA-168053;R-HSA-198746;R-HSA-9630923;R-HSA-199929;R-HSA-9749487;R-HSA-9773803
R-HSA-6804114	TP53 Regulates Transcription of Genes Involved in G2 Cell Cycle Arrest	3	21	0.00138687	0.00128726	0.00386177	6	11	0.000789549	9606	Homo sapiens	RBL2;RBL1;TP53		R-HSA-3215152;R-HSA-6803858;R-HSA-6803871;R-HSA-3215144;R-HSA-6798268;R-HSA-6798282
R-HSA-4086398	Ca2+ pathway	5	81	0.00534936	0.00140483	0.00421448	9	27	0.00193798	9606	Homo sapiens	MYC;FZD6;NFATC1;KRAS		R-HSA-8944362;R-HSA-4332359;R-HSA-4411365;R-HSA-3965444;R-HSA-3965446;R-HSA-3965447;R-HSA-4551465;R-HSA-3965441;R-HSA-4551451
R-HSA-937061	TRIF(TICAM1)-mediated TLR4 signaling	6	121	0.00799102	0.00144688	0.00434064	17	70	0.0050244	9606	Homo sapiens	MAPK9;APP;MAPK7;CASP8;TP53;NFKB2		R-HSA-168162;R-HSA-2562564;R-HSA-168166;R-HSA-168136;R-HSA-450348;R-HSA-2562541;R-HSA-9757951;R-HSA-9749464;R-HSA-199959;R-HSA-9757954;R-HSA-203797;R-HSA-168053;R-HSA-198746;R-HSA-9630923;R-HSA-199929;R-HSA-9749487;R-HSA-9773803
R-HSA-166166	MyD88-independent TLR4 cascade	6	121	0.00799102	0.00144688	0.00434064	17	72	0.00516796	9606	Homo sapiens	MAPK9;APP;MAPK7;CASP8;TP53;NFKB2		R-HSA-168162;R-HSA-2562564;R-HSA-168166;R-HSA-168136;R-HSA-450348;R-HSA-2562541;R-HSA-9757951;R-HSA-9749464;R-HSA-199959;R-HSA-9757954;R-HSA-203797;R-HSA-168053;R-HSA-198746;R-HSA-9630923;R-HSA-199929;R-HSA-9749487;R-HSA-9773803
R-HSA-168138	Toll Like Receptor 9 (TLR9) Cascade	6	121	0.00799102	0.00144688	0.00434064	15	80	0.00574218	9606	Homo sapiens	MAPK9;APP;MAPK7;CASP8;TP53;NFKB2		R-HSA-168162;R-HSA-168166;R-HSA-168136;R-HSA-450348;R-HSA-9757951;R-HSA-9749464;R-HSA-199959;R-HSA-9757954;R-HSA-203797;R-HSA-168053;R-HSA-198746;R-HSA-9630923;R-HSA-199929;R-HSA-9749487;R-HSA-9773803
R-HSA-8853884	Transcriptional Regulation by VENTX	4	48	0.00316999	0.00145117	0.00435352	4	13	0.000933104	9606	Homo sapiens	CCND1;TP53		R-HSA-8853911;R-HSA-8853956;R-HSA-8853965;R-HSA-8853915
R-HSA-9675108	Nervous system development	15	621	0.0410118	0.00146039	0.00438116	91	324	0.0232558	9606	Homo sapiens	HSP90AA1;ROCK1;LIMK1;PIK3R3;PIK3R1;RHOC;EFNB2;NRAS;MAPK7;PIK3CA;FYN;KRAS;HRAS		R-HSA-3928633;R-HSA-3928632;R-HSA-3928639;R-HSA-3928627;R-HSA-419087;R-HSA-3928625;R-HSA-3928624;R-HSA-3928631;R-HSA-3928628;R-HSA-3928617;R-HSA-3928616;R-HSA-3928623;R-HSA-3928610;R-HSA-3928608;R-HSA-3928615;R-HSA-3928614;R-HSA-3928612;R-HSA-3928602;R-HSA-3928601;R-HSA-3928600;R-HSA-418850;R-HSA-3928607;R-HSA-4093339;R-HSA-4093336;R-HSA-3928604;R-HSA-374701;R-HSA-9680443;R-HSA-3928595;R-HSA-3928…
R-HSA-453274	Mitotic G2-G2/M phases	8	214	0.0141329	0.00148235	0.00444704	25	80	0.00574218	9606	Homo sapiens	CDKN1A;WEE1;HSP90AA1;CDK2;E2F1;E2F3;TP53		R-HSA-380294;R-HSA-170055;R-HSA-8852354;R-HSA-170116;R-HSA-380303;R-HSA-8852362;R-HSA-3000319;R-HSA-380311;R-HSA-170070;R-HSA-156699;R-HSA-2574845;R-HSA-8853405;R-HSA-3000310;R-HSA-2574840;R-HSA-380455;R-HSA-187937;R-HSA-162657;R-HSA-4088024;R-HSA-8853419;R-HSA-170156;R-HSA-187959;R-HSA-380272;R-HSA-8852337;R-HSA-8852351;R-HSA-380283
R-HSA-201681	TCF dependent signaling in response to WNT	8	216	0.014265	0.00157066	0.00471197	13	71	0.00509618	9606	Homo sapiens	APC;MYC;AKT2;FZD6;AKT1;RUNX3;SOX4		R-HSA-4641253;R-HSA-3361751;R-HSA-4411367;R-HSA-3601585;R-HSA-4641249;R-HSA-3364026;R-HSA-3769394;R-HSA-5626938;R-HSA-4641236;R-HSA-201685;R-HSA-3364042;R-HSA-4411357;R-HSA-5665608
R-HSA-1839117	Signaling by cytosolic FGFR1 fusion mutants	3	23	0.00151895	0.00166681	0.00500043	7	14	0.00100488	9606	Homo sapiens	PIK3CA;STAT3;PIK3R1		R-HSA-1839102;R-HSA-1839080;R-HSA-1839114;R-HSA-1888198;R-HSA-1839078;R-HSA-1839107;R-HSA-1839091
R-HSA-9754119	Drug-mediated inhibition of CDK4/CDK6 activity	2	6	0.000396249	0.0017097	0.0051291	2	2	0.000143554	9606	Homo sapiens	CCND2;CCND1		R-HSA-9754129;R-HSA-9754130
R-HSA-69200	Phosphorylation of proteins involved in G1/S transition by active Cyclin E:Cdk2 complexes	2	6	0.000396249	0.0017097	0.0051291	1	1	7.17772e-05	9606	Homo sapiens	RB1;CDK2		R-HSA-188390
R-HSA-111448	Activation of NOXA and translocation to mitochondria	2	6	0.000396249	0.0017097	0.0051291	4	5	0.000358886	9606	Homo sapiens	E2F1;TP53		R-HSA-4331331;R-HSA-140214;R-HSA-140217;R-HSA-4331327
R-HSA-5627117	RHO GTPases Activate ROCKs	3	24	0.001585	0.00188012	0.00564037	6	7	0.00050244	9606	Homo sapiens	ROCK1;LIMK1;RHOC		R-HSA-9680443;R-HSA-419087;R-HSA-419197;R-HSA-3928608;R-HSA-419083;R-HSA-419049
R-HSA-416572	Sema4D induced cell migration and growth-cone collapse	3	25	0.00165104	0.00210972	0.00632915	5	7	0.00050244	9606	Homo sapiens	ROCK1;LIMK1;RHOC		R-HSA-9680443;R-HSA-419087;R-HSA-416588;R-HSA-419197;R-HSA-419049
R-HSA-373753	Nephrin family interactions	3	25	0.00165104	0.00210972	0.00632915	7	13	0.000933104	9606	Homo sapiens	PIK3CA;FYN;PIK3R1		R-HSA-532603;R-HSA-373734;R-HSA-373747;R-HSA-8981534;R-HSA-451758;R-HSA-373724;R-HSA-373727
R-HSA-1912408	Pre-NOTCH Transcription and Translation	5	89	0.00587769	0.00211197	0.0063359	7	28	0.00200976	9606	Homo sapiens	KAT2B;CCND1;E2F1;E2F3;TP53		R-HSA-1912415;R-HSA-9017835;R-HSA-4395236;R-HSA-4395227;R-HSA-1912406;R-HSA-4395231;R-HSA-1912416
R-HSA-69478	G2/M DNA replication checkpoint	2	7	0.00046229	0.00231195	0.00693585	2	2	0.000143554	9606	Homo sapiens	WEE1		R-HSA-170070;R-HSA-170055
R-HSA-166058	MyD88:MAL(TIRAP) cascade initiated on plasma membrane	6	133	0.00878352	0.00231624	0.00694871	15	76	0.00545507	9606	Homo sapiens	MAPK9;APP;MAPK7;CASP8;TP53;NFKB2		R-HSA-168162;R-HSA-168166;R-HSA-168136;R-HSA-450348;R-HSA-9757951;R-HSA-9749464;R-HSA-199959;R-HSA-9757954;R-HSA-203797;R-HSA-168053;R-HSA-198746;R-HSA-9630923;R-HSA-199929;R-HSA-9749487;R-HSA-9773803
R-HSA-168188	Toll Like Receptor TLR6:TLR2 Cascade	6	133	0.00878352	0.00231624	0.00694871	15	78	0.00559862	9606	Homo sapiens	MAPK9;APP;MAPK7;CASP8;TP53;NFKB2		R-HSA-168162;R-HSA-168166;R-HSA-168136;R-HSA-450348;R-HSA-9757951;R-HSA-9749464;R-HSA-199959;R-HSA-9757954;R-HSA-203797;R-HSA-168053;R-HSA-198746;R-HSA-9630923;R-HSA-199929;R-HSA-9749487;R-HSA-9773803
R-HSA-1168372	Downstream signaling events of B Cell Receptor (BCR)	5	91	0.00600977	0.0023232	0.0069696	3	15	0.00107666	9606	Homo sapiens	NRAS;NFATC1;KRAS;HRAS		R-HSA-2025882;R-HSA-2025890;R-HSA-1168636
R-HSA-445989	TAK1-dependent IKK and NF-kappa-B activation	4	55	0.00363228	0.00237105	0.00711315	7	17	0.00122021	9606	Homo sapiens	APP;CASP8;TP53;NFKB2		R-HSA-168166;R-HSA-9757954;R-HSA-9630923;R-HSA-9757951;R-HSA-9749487;R-HSA-9749464;R-HSA-9773803
R-HSA-2262752	Cellular responses to stress	20	1005	0.0663717	0.00249265	0.00747795	73	450	0.0322997	9606	Homo sapiens	RB1;CDKN1A;HSP90AA1;PRKCD;STAT3;HIF1A;MAPK9;MAPK7;BAG3;MYC;AKT2;CDK2;AKT3;MDM2;E2F1;AKT1;E2F3;TP53		R-HSA-5324632;R-HSA-9726621;R-HSA-9725855;R-HSA-3240765;R-HSA-3240766;R-HSA-1234177;R-HSA-1234183;R-HSA-1234181;R-HSA-3788705;R-HSA-5324617;R-HSA-187934;R-HSA-3788708;R-HSA-9762100;R-HSA-3209109;R-HSA-9762097;R-HSA-9725885;R-HSA-450348;R-HSA-3786258;R-HSA-8932284;R-HSA-9690534;R-HSA-3209096;R-HSA-5082356;R-HSA-9726509;R-HSA-69562;R-HSA-5252079;R-HSA-9706837;R-HSA-1235035;R-HSA-168136;R-HSA-970991…
R-HSA-168179	Toll Like Receptor TLR1:TLR2 Cascade	6	136	0.00898164	0.00258468	0.00775405	15	78	0.00559862	9606	Homo sapiens	MAPK9;APP;MAPK7;CASP8;TP53;NFKB2		R-HSA-168162;R-HSA-168166;R-HSA-168136;R-HSA-450348;R-HSA-9757951;R-HSA-9749464;R-HSA-199959;R-HSA-9757954;R-HSA-203797;R-HSA-168053;R-HSA-198746;R-HSA-9630923;R-HSA-199929;R-HSA-9749487;R-HSA-9773803
R-HSA-181438	Toll Like Receptor 2 (TLR2) Cascade	6	136	0.00898164	0.00258468	0.00775405	15	80	0.00574218	9606	Homo sapiens	MAPK9;APP;MAPK7;CASP8;TP53;NFKB2		R-HSA-168162;R-HSA-168166;R-HSA-168136;R-HSA-450348;R-HSA-9757951;R-HSA-9749464;R-HSA-199959;R-HSA-9757954;R-HSA-203797;R-HSA-168053;R-HSA-198746;R-HSA-9630923;R-HSA-199929;R-HSA-9749487;R-HSA-9773803
R-HSA-5688426	Deubiquitination	9	289	0.019086	0.00262182	0.00786545	12	77	0.00552684	9606	Homo sapiens	KAT2B;APC;MYC;MDM2;PTEN;TP53;ESR1;HIF1A;SMAD7		R-HSA-6783238;R-HSA-6781797;R-HSA-5689972;R-HSA-5691381;R-HSA-6781764;R-HSA-5689973;R-HSA-5696914;R-HSA-6781905;R-HSA-5689950;R-HSA-2179291;R-HSA-5690843;R-HSA-8873946
R-HSA-2122947	NOTCH1 Intracellular Domain Regulates Transcription	4	57	0.00376436	0.00269372	0.00808115	12	18	0.00129199	9606	Homo sapiens	KAT2B;MYC;HIF1A		R-HSA-4396371;R-HSA-1980078;R-HSA-1980047;R-HSA-1912396;R-HSA-1912393;R-HSA-1912394;R-HSA-4396347;R-HSA-4396379;R-HSA-1912391;R-HSA-1980067;R-HSA-4396382;R-HSA-1980065
R-HSA-76002	Platelet activation, signaling and aggregation	9	293	0.0193502	0.00286992	0.00860977	16	117	0.00839793	9606	Homo sapiens	COL1A1;APP;ECM1;PIK3CA;PRKCD;AKT1;PIK3R3;FYN;PIK3R1		R-HSA-139842;R-HSA-425861;R-HSA-481007;R-HSA-432110;R-HSA-114600;R-HSA-443402;R-HSA-437162;R-HSA-453200;R-HSA-430096;R-HSA-481009;R-HSA-437118;R-HSA-453183;R-HSA-430076;R-HSA-443418;R-HSA-430073;R-HSA-429529
R-HSA-438064	Post NMDA receptor activation events	5	96	0.00633998	0.00291813	0.00875439	4	39	0.00279931	9606	Homo sapiens	NRAS;KRAS;PRKAB1;HRAS		R-HSA-9619542;R-HSA-9619478;R-HSA-9619515;R-HSA-442732
R-HSA-8849470	PTK6 Regulates Cell Cycle	2	8	0.000528332	0.00300006	0.00900018	2	2	0.000143554	9606	Homo sapiens	CCND1;CDK2		R-HSA-8848436;R-HSA-8848414
R-HSA-8953897	Cellular responses to stimuli	20	1023	0.0675604	0.00304999	0.00914996	73	481	0.0345248	9606	Homo sapiens	RB1;CDKN1A;HSP90AA1;PRKCD;STAT3;HIF1A;MAPK9;MAPK7;BAG3;MYC;AKT2;CDK2;AKT3;MDM2;E2F1;AKT1;E2F3;TP53		R-HSA-5324632;R-HSA-9726621;R-HSA-9725855;R-HSA-3240765;R-HSA-3240766;R-HSA-1234177;R-HSA-1234183;R-HSA-1234181;R-HSA-3788705;R-HSA-5324617;R-HSA-187934;R-HSA-3788708;R-HSA-9762100;R-HSA-3209109;R-HSA-9762097;R-HSA-9725885;R-HSA-450348;R-HSA-3786258;R-HSA-8932284;R-HSA-9690534;R-HSA-3209096;R-HSA-5082356;R-HSA-9726509;R-HSA-69562;R-HSA-5252079;R-HSA-9706837;R-HSA-1235035;R-HSA-168136;R-HSA-970991…
R-HSA-983705	Signaling by the B Cell Receptor (BCR)	7	189	0.0124818	0.00306041	0.00918124	8	45	0.00322997	9606	Homo sapiens	NRAS;NFATC1;FYN;KRAS;PIK3R1;HRAS		R-HSA-983709;R-HSA-9606160;R-HSA-2076220;R-HSA-2025882;R-HSA-9606887;R-HSA-2045911;R-HSA-2025890;R-HSA-1168636
R-HSA-392451	G beta:gamma signalling through PI3Kgamma	3	29	0.0019152	0.00319902	0.00959707	1	4	0.000287109	9606	Homo sapiens	AKT2;AKT3;AKT1		R-HSA-9603279

## Sheet: Table S3. GO
Table S3. The significant GO terms enriched by the targets of CSF associated miRNAs
(Plasma)-- CSF Aβ1-42 associated miRNAs
	ONTOLOGY	ID	Description	GeneRatio	BgRatio	pvalue	p.adjust	qvalue	geneID	Count
GO:0071559	BP	GO:0071559	response to transforming growth factor beta	15/107	257/18862	1.69924e-11	4.83942e-08	2.97456e-08	161742/8754/1398/3696/6868/3066/50848/6662/4088/7048/6093/5829/7042/4087/6660	15
GO:0070482	BP	GO:0070482	response to oxygen levels	17/107	385/18862	5.67244e-11	8.07756e-08	4.96488e-08	4609/664/1026/80315/1019/4193/6868/3066/2034/2113/4088/7048/285/3091/7042/1788/9978	17
GO:0071560	BP	GO:0071560	cellular response to transforming growth factor beta stimulus	14/107	251/18862	1.53914e-10	1.13647e-07	6.98532e-08	161742/8754/1398/3696/6868/3066/50848/6662/4088/7048/5829/7042/4087/6660	14
GO:0010631	BP	GO:0010631	epithelial cell migration	16/107	357/18862	1.76436e-10	1.13647e-07	6.98532e-08	161742/8754/6868/2113/6239/6662/7048/6667/382/285/6093/3091/5829/958/7042/5879	16
GO:0090132	BP	GO:0090132	epithelium migration	16/107	360/18862	1.9952e-10	1.13647e-07	6.98532e-08	161742/8754/6868/2113/6239/6662/7048/6667/382/285/6093/3091/5829/958/7042/5879	16
GO:0090130	BP	GO:0090130	tissue migration	16/107	365/18862	2.4427e-10	1.15947e-07	7.1267e-08	161742/8754/6868/2113/6239/6662/7048/6667/382/285/6093/3091/5829/958/7042/5879	16
GO:0010634	BP	GO:0010634	positive regulation of epithelial cell migration	12/107	175/18862	3.21383e-10	1.30757e-07	8.037e-08	8754/6868/2113/6239/6662/7048/6667/382/3091/958/7042/5879	12
GO:0010632	BP	GO:0010632	regulation of epithelial cell migration	14/107	293/18862	1.1656e-09	4.14955e-07	2.55053e-07	161742/8754/6868/2113/6239/6662/7048/6667/382/285/3091/958/7042/5879	14
GO:0001667	BP	GO:0001667	ameboidal-type cell migration	17/107	473/18862	1.34158e-09	4.24535e-07	2.60941e-07	161742/8754/6868/1000/2113/6239/6662/7048/6667/382/285/6093/3091/5829/958/7042/5879	17
GO:0045785	BP	GO:0045785	positive regulation of cell adhesion	16/107	425/18862	2.21792e-09	6.31663e-07	3.88252e-07	8754/1398/6657/7525/5530/4739/3611/50848/5420/2113/6239/4088/7048/6093/7042/5879	16
GO:1901653	BP	GO:1901653	cellular response to peptide	15/107	391/18862	5.71801e-09	1.48045e-06	9.09957e-07	1398/688/3667/3480/1019/8660/4193/4644/6667/6093/6198/4363/5829/8835/6774	15
GO:0048762	BP	GO:0048762	mesenchymal cell differentiation	12/107	231/18862	7.61005e-09	1.80612e-06	1.11013e-06	161742/6772/182/10521/1000/3066/6662/4088/7048/3091/7042/4087	12
GO:0060485	BP	GO:0060485	mesenchyme development	13/107	287/18862	9.03021e-09	1.97831e-06	1.21597e-06	161742/4609/6772/182/10521/1000/3066/6662/4088/7048/3091/7042/4087	13
GO:1902893	BP	GO:1902893	regulation of pri-miRNA transcription by RNA polymerase II	7/107	51/18862	1.46159e-08	2.6599e-06	1.63491e-06	688/2113/6662/4088/3091/7042/6774	7
GO:0001654	BP	GO:0001654	eye development	14/107	359/18862	1.56247e-08	2.6599e-06	1.63491e-06	161742/6657/1019/182/3066/6662/4088/7048/55000/3091/7042/93/10765/6774	14
GO:0036293	BP	GO:0036293	response to decreased oxygen levels	14/107	360/18862	1.61814e-08	2.6599e-06	1.63491e-06	4609/664/80315/4193/6868/2034/2113/4088/7048/285/3091/7042/1788/9978	14
GO:0001837	BP	GO:0001837	epithelial to mesenchymal transition	10/107	153/18862	1.64451e-08	2.6599e-06	1.63491e-06	161742/182/10521/3066/6662/4088/7048/3091/7042/4087	10
GO:0061614	BP	GO:0061614	pri-miRNA transcription by RNA polymerase II	7/107	52/18862	1.68112e-08	2.6599e-06	1.63491e-06	688/2113/6662/4088/3091/7042/6774	7
GO:0150063	BP	GO:0150063	visual system development	14/107	363/18862	1.79611e-08	2.69228e-06	1.65481e-06	161742/6657/1019/182/3066/6662/4088/7048/55000/3091/7042/93/10765/6774	14
GO:0048880	BP	GO:0048880	sensory system development	14/107	369/18862	2.2064e-08	3.14191e-06	1.93118e-06	161742/6657/1019/182/3066/6662/4088/7048/55000/3091/7042/93/10765/6774	14
GO:0000082	BP	GO:0000082	G1/S transition of mitotic cell cycle	12/107	275/18862	5.26024e-08	7.13389e-06	4.38485e-06	4609/1026/5530/1977/1019/4193/6868/1871/6198/6117/4171/1027	12
GO:0045765	BP	GO:0045765	regulation of angiogenesis	13/107	335/18862	5.6075e-08	7.25917e-06	4.46185e-06	161742/6772/3696/10298/2113/7048/6667/285/6093/92140/3091/958/7042	13
GO:1901342	BP	GO:1901342	regulation of vasculature development	13/107	341/18862	6.89657e-08	8.53975e-06	5.24897e-06	161742/6772/3696/10298/2113/7048/6667/285/6093/92140/3091/958/7042	13
GO:0001666	BP	GO:0001666	response to hypoxia	13/107	348/18862	8.73346e-08	1.01813e-05	6.25798e-06	4609/664/4193/6868/2034/2113/4088/7048/285/3091/7042/1788/9978	13
GO:0048732	BP	GO:0048732	gland development	14/107	413/18862	8.93728e-08	1.01813e-05	6.25798e-06	6657/8660/2099/2113/6239/6662/4088/7048/382/3091/7042/4087/8835/10765	14
GO:1902895	BP	GO:1902895	positive regulation of pri-miRNA transcription by RNA polymerase II	6/107	40/18862	9.49345e-08	1.0399e-05	6.39174e-06	688/2113/4088/3091/7042/6774	6
GO:0002053	BP	GO:0002053	positive regulation of mesenchymal cell proliferation	5/107	21/18862	1.01207e-07	1.06755e-05	6.5617e-06	4609/6772/8660/6662/7048	5
GO:0044843	BP	GO:0044843	cell cycle G1/S phase transition	12/107	298/18862	1.262e-07	1.28364e-05	7.88989e-06	4609/1026/5530/1977/1019/4193/6868/1871/6198/6117/4171/1027	12
GO:0019827	BP	GO:0019827	stem cell population maintenance	9/107	146/18862	1.46572e-07	1.43943e-05	8.8475e-06	4609/6657/1977/182/1000/6662/1656/4087/6774	9
GO:0098727	BP	GO:0098727	maintenance of cell number	9/107	148/18862	1.64688e-07	1.50145e-05	9.22865e-06	4609/6657/1977/182/1000/6662/1656/4087/6774	9
GO:0033627	BP	GO:0033627	cell adhesion mediated by integrin	7/107	72/18862	1.6869e-07	1.50145e-05	9.22865e-06	8754/1398/3696/23075/6868/5420/7042	7
GO:0007015	BP	GO:0007015	actin filament organization	14/107	435/18862	1.68702e-07	1.50145e-05	9.22865e-06	4646/6624/23075/4739/50848/4644/4088/382/120/6093/6711/5829/5879/29766	14
GO:0042246	BP	GO:0042246	tissue regeneration	7/107	73/18862	1.85717e-07	1.60279e-05	9.85157e-06	688/6657/1026/5530/7048/5782/1027	7
GO:0007179	BP	GO:0007179	transforming growth factor beta receptor signaling pathway	10/107	202/18862	2.26418e-07	1.8424e-05	1.13243e-05	161742/8754/3696/6868/50848/4088/7048/5829/7042/4087	10
GO:0009612	BP	GO:0009612	response to mechanical stimulus	10/107	202/18862	2.26418e-07	1.8424e-05	1.13243e-05	664/1000/50848/2113/6662/7048/285/6198/958/5879	10
GO:0002064	BP	GO:0002064	epithelial cell development	10/107	207/18862	2.84001e-07	2.24676e-05	1.38098e-05	688/1026/2099/182/1000/50848/5420/6662/6093/3091	10
GO:0045216	BP	GO:0045216	cell-cell junction organization	10/107	209/18862	3.10409e-07	2.34292e-05	1.44008e-05	6624/1000/50848/60/4088/1500/6093/92140/7042/83660	10
GO:0010464	BP	GO:0010464	regulation of mesenchymal cell proliferation	5/107	26/18862	3.19865e-07	2.34292e-05	1.44008e-05	4609/6772/8660/6662/7048	5
GO:0071375	BP	GO:0071375	cellular response to peptide hormone stimulus	12/107	325/18862	3.20835e-07	2.34292e-05	1.44008e-05	1398/3667/3480/1019/8660/4644/6667/6093/6198/5829/8835/6774	12
GO:0072132	BP	GO:0072132	mesenchyme morphogenesis	6/107	49/18862	3.31857e-07	2.36282e-05	1.45231e-05	4609/6662/4088/7048/7042/4087	6
GO:0010718	BP	GO:0010718	positive regulation of epithelial to mesenchymal transition	6/107	51/18862	4.23484e-07	2.94167e-05	1.8081e-05	182/3066/4088/7048/7042/4087	6
GO:0003179	BP	GO:0003179	heart valve morphogenesis	6/107	53/18862	5.34901e-07	3.62714e-05	2.22942e-05	182/6662/7048/6093/4772/7042	6
GO:0045766	BP	GO:0045766	positive regulation of angiogenesis	9/107	175/18862	6.81685e-07	4.41236e-05	2.71206e-05	3696/10298/2113/7048/6667/285/92140/3091/958	9
GO:1904018	BP	GO:1904018	positive regulation of vasculature development	9/107	175/18862	6.81685e-07	4.41236e-05	2.71206e-05	3696/10298/2113/7048/6667/285/92140/3091/958	9
GO:0032956	BP	GO:0032956	regulation of actin cytoskeleton organization	12/107	352/18862	7.48371e-07	4.73636e-05	2.91121e-05	1398/6624/23075/50848/4088/382/120/6093/6711/5829/5879/29766	12
GO:0030879	BP	GO:0030879	mammary gland development	8/107	132/18862	8.47284e-07	5.24579e-05	3.22433e-05	8660/2099/6239/6662/7048/3091/8835/10765	8
GO:0050673	BP	GO:0050673	epithelial cell proliferation	13/107	428/18862	9.23421e-07	5.59554e-05	3.4393e-05	4609/6657/6772/2099/4893/6868/6239/6662/4088/6667/3091/7042/10765	13
GO:0009749	BP	GO:0009749	response to glucose	9/107	185/18862	1.08497e-06	6.43269e-05	3.95386e-05	5530/3480/8660/7048/285/6198/3091/4087/5879	9
GO:0043434	BP	GO:0043434	response to peptide hormone	13/107	435/18862	1.10675e-06	6.43269e-05	3.95386e-05	1398/6772/3667/3480/1019/8660/4644/6667/6093/6198/5829/8835/6774	13
GO:0003170	BP	GO:0003170	heart valve development	6/107	61/18862	1.24708e-06	7.10338e-05	4.3661e-05	182/6662/7048/6093/4772/7042	6
GO:0009746	BP	GO:0009746	response to hexose	9/107	190/18862	1.35448e-06	7.56384e-05	4.64912e-05	5530/3480/8660/7048/285/6198/3091/4087/5879	9
GO:0050678	BP	GO:0050678	regulation of epithelial cell proliferation	12/107	374/18862	1.41296e-06	7.73865e-05	4.75657e-05	4609/6657/6772/4893/6868/6239/6662/4088/6667/3091/7042/10765	12
GO:0031099	BP	GO:0031099	regeneration	9/107	192/18862	1.47745e-06	7.93922e-05	4.87985e-05	688/6657/1026/5530/1019/7048/285/5782/1027	9
GO:0043010	BP	GO:0043010	camera-type eye development	11/107	310/18862	1.51063e-06	7.96719e-05	4.89704e-05	161742/1019/182/3066/6662/4088/7048/3091/7042/93/10765	11
GO:0010717	BP	GO:0010717	regulation of epithelial to mesenchymal transition	7/107	100/18862	1.60971e-06	8.33538e-05	5.12335e-05	161742/182/3066/4088/7048/7042/4087	7
GO:0034284	BP	GO:0034284	response to monosaccharide	9/107	196/18862	1.75258e-06	8.91313e-05	5.47847e-05	5530/3480/8660/7048/285/6198/3091/4087/5879	9
GO:0007043	BP	GO:0007043	cell-cell junction assembly	8/107	147/18862	1.91122e-06	9.54938e-05	5.86954e-05	6624/1000/50848/60/1500/6093/92140/83660	8
GO:0032970	BP	GO:0032970	regulation of actin filament-based process	12/107	389/18862	2.12573e-06	0.000104381	6.41577e-05	1398/6624/23075/50848/4088/382/120/6093/6711/5829/5879/29766	12
GO:0010463	BP	GO:0010463	mesenchymal cell proliferation	5/107	38/18862	2.31225e-06	0.000111615	6.86044e-05	4609/6772/8660/6662/7048	5
GO:0030330	BP	GO:0030330	DNA damage response, signal transduction by p53 class mediator	7/107	106/18862	2.38338e-06	0.000113131	6.95363e-05	161742/4646/1026/8493/4193/2305/1027	7
GO:0051017	BP	GO:0051017	actin filament bundle assembly	8/107	154/18862	2.70791e-06	0.000126429	7.77094e-05	6624/23075/4739/50848/4088/6093/5829/5879	8
GO:0061572	BP	GO:0061572	actin filament bundle organization	8/107	158/18862	3.27855e-06	0.000150602	9.25677e-05	6624/23075/4739/50848/4088/6093/5829/5879	8
GO:1900026	BP	GO:1900026	positive regulation of substrate adhesion-dependent cell spreading	5/107	41/18862	3.40585e-06	0.000151055	9.28464e-05	1398/4739/3611/6239/5879	5
GO:1905314	BP	GO:1905314	semi-lunar valve development	5/107	41/18862	3.40585e-06	0.000151055	9.28464e-05	182/6662/6093/4772/7042	5
GO:0007265	BP	GO:0007265	Ras protein signal transduction	11/107	338/18862	3.48078e-06	0.000151055	9.28464e-05	1398/1026/8660/4893/50848/6239/382/6093/7042/5879/2305	11
GO:0110053	BP	GO:0110053	regulation of actin filament organization	10/107	273/18862	3.50058e-06	0.000151055	9.28464e-05	23075/50848/4088/382/120/6093/6711/5829/5879/29766	10
GO:0010810	BP	GO:0010810	regulation of cell-substrate adhesion	9/107	218/18862	4.19748e-06	0.000178424	0.000109669	1398/182/4739/3611/6239/4088/285/6093/5879	9
GO:0030099	BP	GO:0030099	myeloid cell differentiation	12/107	419/18862	4.55929e-06	0.000190954	0.00011737	4609/6772/2313/114609/3696/182/2034/2113/7048/3091/6774/29766	12
GO:0009743	BP	GO:0009743	response to carbohydrate	9/107	221/18862	4.69143e-06	0.000193641	0.000119021	5530/3480/8660/7048/285/6198/3091/4087/5879	9
GO:0034329	BP	GO:0034329	cell junction assembly	12/107	425/18862	5.2692e-06	0.000214381	0.000131769	6624/3611/1000/50848/60/4088/1500/382/6093/92140/5879/83660	12
GO:0010811	BP	GO:0010811	positive regulation of cell-substrate adhesion	7/107	121/18862	5.76026e-06	0.000231059	0.000142021	1398/4739/3611/6239/4088/6093/5879	7
GO:0007178	BP	GO:0007178	transmembrane receptor protein serine/threonine kinase signaling pathway	11/107	358/18862	6.01915e-06	0.000237636	0.000146063	161742/8754/3696/6868/50848/4088/7048/5829/7042/4087/93	11
GO:0048146	BP	GO:0048146	positive regulation of fibroblast proliferation	5/107	46/18862	6.09109e-06	0.000237636	0.000146063	4609/1026/1019/2099/648	5
GO:0031589	BP	GO:0031589	cell-substrate adhesion	11/107	359/18862	6.18031e-06	0.000237858	0.0001462	8754/1398/182/4739/3611/6239/4088/285/6093/5829/5879	11
GO:0055093	BP	GO:0055093	response to hyperoxia	4/107	22/18862	6.61793e-06	0.000251305	0.000154465	664/1026/1019/3066	4
GO:0048565	BP	GO:0048565	digestive tract development	7/107	125/18862	7.14108e-06	0.000267602	0.000164482	688/1026/4088/7048/3091/7042/4087	7
GO:0033628	BP	GO:0033628	regulation of cell adhesion mediated by integrin	5/107	48/18862	7.5406e-06	0.000278904	0.000171429	8754/1398/23075/5420/7042	5
GO:0007050	BP	GO:0007050	cell cycle arrest	9/107	235/18862	7.71299e-06	0.000281623	0.0001731	4609/6657/1026/1019/4193/4088/7042/2305/1027	9
GO:0009896	BP	GO:0009896	positive regulation of catabolic process	12/107	450/18862	9.38539e-06	0.000335205	0.000206034	8754/664/3667/8660/4193/6662/6093/10558/92140/3091/9978/1027	12
GO:0048013	BP	GO:0048013	ephrin receptor signaling pathway	6/107	86/18862	9.41586e-06	0.000335205	0.000206034	1398/7525/60/6093/5879/6453	6
GO:0042770	BP	GO:0042770	signal transduction in response to DNA damage	7/107	131/18862	9.72025e-06	0.000337601	0.000207507	161742/4646/1026/8493/4193/2305/1027	7
GO:0072073	BP	GO:0072073	kidney epithelium development	7/107	131/18862	9.72025e-06	0.000337601	0.000207507	4609/6772/182/5420/6662/4088/4087	7
GO:0007219	BP	GO:0007219	Notch signaling pathway	8/107	186/18862	1.09074e-05	0.000374067	0.000229921	4609/6772/182/6868/6662/7048/7042/6774	8
GO:0035196	BP	GO:0035196	production of miRNAs involved in gene silencing by miRNA	5/107	52/18862	1.12411e-05	0.000374067	0.000229921	5530/2099/4088/4087/6774	5
GO:0055123	BP	GO:0055123	digestive system development	7/107	134/18862	1.12742e-05	0.000374067	0.000229921	688/1026/4088/7048/3091/7042/4087	7
GO:0062009	BP	GO:0062009	secondary palate development	4/107	25/18862	1.12956e-05	0.000374067	0.000229921	3696/7048/7042/4087	4
GO:0048872	BP	GO:0048872	homeostasis of number of cells	9/107	249/18862	1.22675e-05	0.000401583	0.000246834	6772/6868/1000/2034/2113/6662/3091/6774/29766	9
GO:0045664	BP	GO:0045664	regulation of neuron differentiation	8/107	190/18862	1.27338e-05	0.000412111	0.000253304	6657/1977/182/6662/1656/6093/55000/8835	8
GO:0001655	BP	GO:0001655	urogenital system development	10/107	320/18862	1.40908e-05	0.000450905	0.000277149	4609/6772/2099/182/5420/6662/4088/285/7042/4087	10
GO:0031050	BP	GO:0031050	dsRNA processing	5/107	56/18862	1.62269e-05	0.000507848	0.000312149	5530/2099/4088/4087/6774	5
GO:0070918	BP	GO:0070918	production of small RNA involved in gene silencing by RNA	5/107	56/18862	1.62269e-05	0.000507848	0.000312149	5530/2099/4088/4087/6774	5
GO:1900024	BP	GO:1900024	regulation of substrate adhesion-dependent cell spreading	5/107	57/18862	1.77073e-05	0.000548158	0.000336926	1398/4739/3611/6239/5879	5
GO:0002262	BP	GO:0002262	myeloid cell homeostasis	7/107	145/18862	1.88422e-05	0.000574005	0.000352813	6772/6868/2034/2113/3091/6774/29766	7
GO:0072331	BP	GO:0072331	signal transduction by p53 class mediator	9/107	263/18862	1.89454e-05	0.000574005	0.000352813	161742/4646/1026/8493/4193/3066/6117/2305/1027	9
GO:0050679	BP	GO:0050679	positive regulation of epithelial cell proliferation	8/107	203/18862	2.05481e-05	0.000611906	0.000376109	4609/4893/6868/6239/6662/6667/3091/10765	8
GO:0036296	BP	GO:0036296	response to increased oxygen levels	4/107	29/18862	2.08409e-05	0.000611906	0.000376109	664/1026/1019/3066	4
GO:0061036	BP	GO:0061036	positive regulation of cartilage development	4/107	29/18862	2.08409e-05	0.000611906	0.000376109	6662/4088/6660/649	4
GO:0043535	BP	GO:0043535	regulation of blood vessel endothelial cell migration	7/107	150/18862	2.34585e-05	0.000681733	0.000419028	161742/6868/2113/6667/285/3091/958	7
GO:0038111	BP	GO:0038111	interleukin-7-mediated signaling pathway	4/107	30/18862	2.39425e-05	0.000681882	0.00041912	3667/8660/8835/6774	4
GO:0150117	BP	GO:0150117	positive regulation of cell-substrate junction organization	4/107	30/18862	2.39425e-05	0.000681882	0.00041912	4088/382/6093/5879	4
GO:0002793	BP	GO:0002793	positive regulation of peptide secretion	7/107	151/18862	2.44852e-05	0.000690435	0.000424377	8754/8660/382/3091/7042/5879/6453	7
GO:0032231	BP	GO:0032231	regulation of actin filament bundle assembly	6/107	102/18862	2.50621e-05	0.000699772	0.000430116	23075/50848/4088/6093/5829/5879	6
GO:0043491	BP	GO:0043491	protein kinase B signaling	9/107	273/18862	2.54245e-05	0.000702999	0.000432099	3667/3480/8660/2099/6662/6198/92140/958/5879	9
GO:0003180	BP	GO:0003180	aortic valve morphogenesis	4/107	31/18862	2.73698e-05	0.000749513	0.000460689	182/6662/6093/4772	4
GO:0045665	BP	GO:0045665	negative regulation of neuron differentiation	5/107	63/18862	2.89339e-05	0.000784799	0.000482377	6657/1977/182/6662/1656	5
GO:0043542	BP	GO:0043542	endothelial cell migration	9/107	278/18862	2.9314e-05	0.000787605	0.000484103	161742/6868/2113/6667/285/3091/5829/958/5879	9
GO:0036294	BP	GO:0036294	cellular response to decreased oxygen levels	8/107	214/18862	2.99911e-05	0.000798269	0.000490657	4609/664/80315/4193/2034/3091/1788/9978	8
GO:0001822	BP	GO:0001822	kidney development	9/107	280/18862	3.10053e-05	0.000813736	0.000500163	4609/6772/182/5420/6662/4088/285/7042/4087	9
GO:0045648	BP	GO:0045648	positive regulation of erythrocyte differentiation	4/107	32/18862	3.11437e-05	0.000813736	0.000500163	6772/2113/3091/6774	4
GO:0034446	BP	GO:0034446	substrate adhesion-dependent cell spreading	6/107	108/18862	3.46505e-05	0.000897133	0.000551424	1398/4739/3611/6239/5829/5879	6
GO:0042493	BP	GO:0042493	response to drug	10/107	359/18862	3.76386e-05	0.000965719	0.00059358	4609/1026/1019/6868/3066/7048/6198/4363/7042/1788	10
GO:0035305	BP	GO:0035305	negative regulation of dephosphorylation	6/107	110/18862	3.84312e-05	0.000973472	0.000598346	161742/23075/9749/6093/6418/7042	6
GO:0072001	BP	GO:0072001	renal system development	9/107	288/18862	3.86244e-05	0.000973472	0.000598346	4609/6772/182/5420/6662/4088/285/7042/4087	9
GO:0000302	BP	GO:0000302	response to reactive oxygen species	8/107	224/18862	4.14972e-05	0.0010367	0.000637209	8754/1398/664/3066/2113/3091/2395/5829	8
GO:0030111	BP	GO:0030111	regulation of Wnt signaling pathway	10/107	365/18862	4.32811e-05	0.00107186	0.000658823	1540/6657/2099/3611/1000/6662/4088/1500/4772/9978	10
GO:0043254	BP	GO:0043254	regulation of protein-containing complex assembly	11/107	446/18862	4.6061e-05	0.00113088	0.000695095	6624/114609/2099/6662/382/120/6711/6117/5879/9978/29766	11
GO:1902903	BP	GO:1902903	regulation of supramolecular fiber organization	10/107	370/18862	4.85211e-05	0.00115592	0.00071049	23075/50848/4088/382/120/6093/6711/5829/5879/29766	10
GO:0031053	BP	GO:0031053	primary miRNA processing	3/107	13/18862	4.87047e-05	0.00115592	0.00071049	4088/4087/6774	3
GO:0032530	BP	GO:0032530	regulation of microvillus organization	3/107	13/18862	4.87047e-05	0.00115592	0.00071049	688/6624/5420	3
GO:0060576	BP	GO:0060576	intestinal epithelial cell development	3/107	13/18862	4.87047e-05	0.00115592	0.00071049	688/1026/3091	3
GO:0030218	BP	GO:0030218	erythrocyte differentiation	6/107	115/18862	4.93449e-05	0.00116144	0.000713881	6772/2034/2113/3091/6774/29766	6
GO:0003176	BP	GO:0003176	aortic valve development	4/107	36/18862	5.01334e-05	0.00117033	0.000719343	182/6662/6093/4772	4
GO:0010594	BP	GO:0010594	regulation of endothelial cell migration	8/107	231/18862	5.15755e-05	0.00117801	0.000724068	161742/6868/2113/6667/285/3091/958/5879	8
GO:0071453	BP	GO:0071453	cellular response to oxygen levels	8/107	231/18862	5.15755e-05	0.00117801	0.000724068	4609/664/80315/4193/2034/3091/1788/9978	8
GO:0035019	BP	GO:0035019	somatic stem cell population maintenance	5/107	71/18862	5.17036e-05	0.00117801	0.000724068	4609/6657/6662/4087/6774	5
GO:0070646	BP	GO:0070646	protein modification by small protein removal	9/107	300/18862	5.29952e-05	0.00119786	0.000736266	4609/1540/2099/4193/60/4088/29843/3091/4087	9
GO:0045931	BP	GO:0045931	positive regulation of mitotic cell cycle	6/107	118/18862	5.70001e-05	0.00127824	0.000785671	1977/1019/4193/6868/6198/29766	6
GO:0043244	BP	GO:0043244	regulation of protein-containing complex disassembly	6/107	120/18862	6.26107e-05	0.00137212	0.000843376	664/3480/23075/120/6711/29766	6
GO:0043534	BP	GO:0043534	blood vessel endothelial cell migration	7/107	175/18862	6.27494e-05	0.00137212	0.000843376	161742/6868/2113/6667/285/3091/958	7
GO:0048771	BP	GO:0048771	tissue remodeling	7/107	175/18862	6.27494e-05	0.00137212	0.000843376	5530/182/2034/6093/3091/5879/93	7
GO:0071260	BP	GO:0071260	cellular response to mechanical stimulus	5/107	74/18862	6.31137e-05	0.00137212	0.000843376	664/50848/6662/958/5879	5
GO:0002791	BP	GO:0002791	regulation of peptide secretion	9/107	308/18862	6.4896e-05	0.00140018	0.000860622	8754/5530/3667/8660/382/3091/7042/5879/6453	9
GO:0034101	BP	GO:0034101	erythrocyte homeostasis	6/107	121/18862	6.55768e-05	0.00140355	0.000862695	6772/2034/2113/3091/6774/29766	6
GO:0031331	BP	GO:0031331	positive regulation of cellular catabolic process	10/107	384/18862	6.61679e-05	0.00140355	0.000862695	8754/664/3667/8660/4193/6093/10558/92140/3091/9978	10
GO:0060562	BP	GO:0060562	epithelial tube morphogenesis	9/107	309/18862	6.65307e-05	0.00140355	0.000862695	4609/2099/5420/6662/4088/7048/3091/7042/10765	9
GO:0043536	BP	GO:0043536	positive regulation of blood vessel endothelial cell migration	5/107	75/18862	6.73189e-05	0.00140974	0.000866496	6868/2113/6667/3091/958	5
GO:0035270	BP	GO:0035270	endocrine system development	6/107	122/18862	6.86541e-05	0.00142593	0.00087645	6657/1000/2113/6662/4088/4087	6
GO:0002066	BP	GO:0002066	columnar/cuboidal epithelial cell development	4/107	39/18862	6.90935e-05	0.00142593	0.00087645	688/1026/1000/3091	4
GO:0061448	BP	GO:0061448	connective tissue development	8/107	243/18862	7.35819e-05	0.00150764	0.00092667	1019/3696/6662/4088/7048/3091/6660/649	8
GO:0002088	BP	GO:0002088	lens development in camera-type eye	5/107	77/18862	7.6375e-05	0.00150937	0.000927738	161742/1019/4088/7048/10765	5
GO:0030890	BP	GO:0030890	positive regulation of B cell proliferation	4/107	40/18862	7.64368e-05	0.00150937	0.000927738	1026/114609/8660/958	4
GO:0071634	BP	GO:0071634	regulation of transforming growth factor beta production	4/107	40/18862	7.64368e-05	0.00150937	0.000927738	3696/4088/3091/7042	4
GO:0098760	BP	GO:0098760	response to interleukin-7	4/107	40/18862	7.64368e-05	0.00150937	0.000927738	3667/8660/8835/6774	4
GO:0098761	BP	GO:0098761	cellular response to interleukin-7	4/107	40/18862	7.64368e-05	0.00150937	0.000927738	3667/8660/8835/6774	4
GO:1903799	BP	GO:1903799	negative regulation of production of miRNAs involved in gene silencing by miRNA	3/107	15/18862	7.68466e-05	0.00150937	0.000927738	5530/2099/6774	3
GO:0045926	BP	GO:0045926	negative regulation of growth	8/107	245/18862	7.79148e-05	0.00151987	0.000934192	1026/4088/7048/3091/2395/7042/8835/1027	8
GO:0010770	BP	GO:0010770	positive regulation of cell morphogenesis involved in differentiation	5/107	78/18862	8.12407e-05	0.00157397	0.000967442	1398/4739/3611/6239/5879	5
GO:0051056	BP	GO:0051056	regulation of small GTPase mediated signal transduction	9/107	319/18862	8.48792e-05	0.00163335	0.00100394	1398/57522/8660/50848/382/7042/5879/2305/6453	9
GO:1903793	BP	GO:1903793	positive regulation of anion transport	11/107	478/18862	8.56417e-05	0.00163696	0.00100616	8754/3667/8660/673/60/4088/382/3091/7042/5879/6453	11
GO:0048145	BP	GO:0048145	regulation of fibroblast proliferation	5/107	79/18862	8.63415e-05	0.00163934	0.00100762	4609/1026/1019/2099/648	5
GO:0051216	BP	GO:0051216	cartilage development	7/107	185/18862	8.89914e-05	0.00167846	0.00103167	3696/6662/4088/7048/3091/6660/649	7
GO:0048144	BP	GO:0048144	fibroblast proliferation	5/107	80/18862	9.16852e-05	0.00171627	0.00105491	4609/1026/1019/2099/648	5
GO:0003197	BP	GO:0003197	endocardial cushion development	4/107	42/18862	9.2804e-05	0.00171627	0.00105491	182/6662/7048/7042	4
GO:0071604	BP	GO:0071604	transforming growth factor beta production	4/107	42/18862	9.2804e-05	0.00171627	0.00105491	3696/4088/3091/7042	4
GO:0050714	BP	GO:0050714	positive regulation of protein secretion	6/107	129/18862	9.35696e-05	0.00171776	0.00105582	8754/8660/382/3091/7042/5879	6
GO:0030033	BP	GO:0030033	microvillus assembly	3/107	16/18862	9.41904e-05	0.00171776	0.00105582	688/6624/5420	3
GO:0002790	BP	GO:0002790	peptide secretion	10/107	401/18862	9.46939e-05	0.00171776	0.00105582	8754/5530/3667/8660/382/3091/7042/4087/5879/6453	10
GO:0060284	BP	GO:0060284	regulation of cell development	11/107	485/18862	9.74051e-05	0.00175576	0.00107918	1398/5530/4739/3611/3066/50848/6239/6093/55000/3091/5879	11
GO:0046578	BP	GO:0046578	regulation of Ras protein signal transduction	7/107	190/18862	0.000105126	0.00188301	0.0011574	1398/8660/50848/382/7042/5879/2305	7
GO:0010595	BP	GO:0010595	positive regulation of endothelial cell migration	6/107	132/18862	0.000106235	0.00189098	0.00116229	6868/2113/6667/3091/958/5879	6
GO:2000377	BP	GO:2000377	regulation of reactive oxygen species metabolic process	7/107	192/18862	0.000112212	0.00195418	0.00120114	664/1026/4088/7048/3091/5879/2305	7
GO:0003184	BP	GO:0003184	pulmonary valve morphogenesis	3/107	17/18862	0.000113902	0.00195418	0.00120114	182/4772/7042	3
GO:0032332	BP	GO:0032332	positive regulation of chondrocyte differentiation	3/107	17/18862	0.000113902	0.00195418	0.00120114	6662/4088/6660	3
GO:0033631	BP	GO:0033631	cell-cell adhesion mediated by integrin	3/107	17/18862	0.000113902	0.00195418	0.00120114	8754/23075/5420	3
GO:0060749	BP	GO:0060749	mammary gland alveolus development	3/107	17/18862	0.000113902	0.00195418	0.00120114	2099/3091/8835	3
GO:0061377	BP	GO:0061377	mammary gland lobule development	3/107	17/18862	0.000113902	0.00195418	0.00120114	2099/3091/8835	3
GO:0042542	BP	GO:0042542	response to hydrogen peroxide	6/107	135/18862	0.000120227	0.00205034	0.00126024	8754/1398/664/3066/2113/2395	6
GO:0030835	BP	GO:0030835	negative regulation of actin filament depolymerization	4/107	45/18862	0.000121932	0.00205481	0.00126299	23075/120/6711/29766	4
GO:0032924	BP	GO:0032924	activin receptor signaling pathway	4/107	45/18862	0.000121932	0.00205481	0.00126299	4088/7048/4087/93	4
GO:0030512	BP	GO:0030512	negative regulation of transforming growth factor beta receptor signaling pathway	5/107	86/18862	0.000129295	0.00216607	0.00133138	161742/6868/4088/7048/4087	5
GO:0072006	BP	GO:0072006	nephron development	6/107	138/18862	0.000135644	0.00222798	0.00136943	4609/6772/182/5420/6662/285	6
GO:0045116	BP	GO:0045116	protein neddylation	3/107	18/18862	0.00013612	0.00222798	0.00136943	2034/3091/9978	3
GO:0060065	BP	GO:0060065	uterus development	3/107	18/18862	0.00013612	0.00222798	0.00136943	2099/7042/10765	3
GO:2000738	BP	GO:2000738	positive regulation of stem cell differentiation	3/107	18/18862	0.00013612	0.00222798	0.00136943	6662/7042/6660	3
GO:0051091	BP	GO:0051091	positive regulation of DNA-binding transcription factor activity	8/107	266/18862	0.000137679	0.00224062	0.0013772	5530/114609/2099/4088/92140/57118/958/6774	8
GO:0050921	BP	GO:0050921	positive regulation of chemotaxis	6/107	139/18862	0.000141117	0.00228353	0.00140358	114609/23075/6868/4088/57118/5879	6
GO:0030857	BP	GO:0030857	negative regulation of epithelial cell differentiation	4/107	47/18862	0.000144702	0.0023023	0.00141511	161742/6772/182/6662	4
GO:0045646	BP	GO:0045646	regulation of erythrocyte differentiation	4/107	47/18862	0.000144702	0.0023023	0.00141511	6772/2113/3091/6774	4
GO:1903053	BP	GO:1903053	regulation of extracellular matrix organization	4/107	47/18862	0.000144702	0.0023023	0.00141511	6624/2113/6662/4088	4
GO:0051492	BP	GO:0051492	regulation of stress fiber assembly	5/107	89/18862	0.000152041	0.00240562	0.00147862	50848/4088/6093/5829/5879	5
GO:0010639	BP	GO:0010639	negative regulation of organelle organization	9/107	346/18862	0.000156818	0.00246749	0.00151665	664/23075/50848/120/6711/4171/2395/8260/29766	9
GO:0097150	BP	GO:0097150	neuronal stem cell population maintenance	3/107	19/18862	0.000160976	0.00251901	0.00154831	6657/182/1000	3
GO:0002690	BP	GO:0002690	positive regulation of leukocyte chemotaxis	5/107	91/18862	0.000168823	0.00262737	0.00161491	114609/23075/6868/57118/5879	5
GO:0071456	BP	GO:0071456	cellular response to hypoxia	7/107	206/18862	0.000173464	0.00268491	0.00165029	4609/664/4193/2034/3091/1788/9978	7
GO:0010038	BP	GO:0010038	response to metal ion	9/107	352/18862	0.000178315	0.00274508	0.00168727	8754/664/5530/1019/673/3091/2395/1788/1027	9
GO:0001502	BP	GO:0001502	cartilage condensation	3/107	20/18862	0.000188603	0.00287194	0.00176524	6662/6660/649	3
GO:0097709	BP	GO:0097709	connective tissue replacement	3/107	20/18862	0.000188603	0.00287194	0.00176524	5530/6093/3091	3
GO:0006338	BP	GO:0006338	chromatin remodeling	7/107	209/18862	0.00018958	0.00287194	0.00176524	4609/2099/3066/60/6662/1788/10765	7
GO:0050708	BP	GO:0050708	regulation of protein secretion	8/107	279/18862	0.000190781	0.00287484	0.00176702	8754/5530/3667/8660/382/3091/7042/5879	8
GO:0035303	BP	GO:0035303	regulation of dephosphorylation	7/107	210/18862	0.000195214	0.00291634	0.00179253	161742/23075/4088/9749/6093/6418/7042	7
GO:0010769	BP	GO:0010769	regulation of cell morphogenesis involved in differentiation	5/107	94/18862	0.000196607	0.00291634	0.00179253	1398/4739/3611/6239/5879	5
GO:0070167	BP	GO:0070167	regulation of biomineral tissue development	5/107	94/18862	0.000196607	0.00291634	0.00179253	6662/4088/6093/3091/93	5
GO:0030178	BP	GO:0030178	negative regulation of Wnt signaling pathway	7/107	212/18862	0.000206887	0.00305292	0.00187648	1540/6657/1000/6662/1500/4772/9978	7
GO:0016579	BP	GO:0016579	protein deubiquitination	8/107	283/18862	0.000210153	0.00308513	0.00189628	4609/1540/2099/4193/60/4088/3091/4087	8
GO:0006979	BP	GO:0006979	response to oxidative stress	10/107	444/18862	0.000216707	0.00310489	0.00190843	8754/1398/664/3066/2034/2113/6667/3091/2395/5829	10
GO:0051090	BP	GO:0051090	regulation of DNA-binding transcription factor activity	10/107	444/18862	0.000216707	0.00310489	0.00190843	1540/5530/114609/2099/3066/4088/92140/57118/958/6774	10
GO:0048010	BP	GO:0048010	vascular endothelial growth factor receptor signaling pathway	5/107	96/18862	0.000216979	0.00310489	0.00190843	1398/6093/3091/5829/5879	5
GO:0110149	BP	GO:0110149	regulation of biomineralization	5/107	96/18862	0.000216979	0.00310489	0.00190843	6662/4088/6093/3091/93	5
GO:0003177	BP	GO:0003177	pulmonary valve development	3/107	21/18862	0.00021913	0.00310489	0.00190843	182/4772/7042	3
GO:0033630	BP	GO:0033630	positive regulation of cell adhesion mediated by integrin	3/107	21/18862	0.00021913	0.00310489	0.00190843	8754/5420/7042	3
GO:0060965	BP	GO:0060965	negative regulation of gene silencing by miRNA	3/107	21/18862	0.00021913	0.00310489	0.00190843	5530/2099/6774	3
GO:0060828	BP	GO:0060828	regulation of canonical Wnt signaling pathway	8/107	287/18862	0.000231113	0.00325847	0.00200282	1540/6657/3611/1000/6662/4088/1500/9978	8
GO:0110020	BP	GO:0110020	regulation of actomyosin structure organization	5/107	98/18862	0.00023892	0.00335195	0.00206028	50848/4088/6093/5829/5879	5
GO:0009306	BP	GO:0009306	protein secretion	9/107	367/18862	0.000243038	0.003393	0.00208551	8754/5530/3667/8660/382/3091/7042/4087/5879	9
GO:0010720	BP	GO:0010720	positive regulation of cell development	8/107	290/18862	0.000247935	0.00340761	0.00209449	1398/4739/3611/3066/50848/6239/3091/5879	8
GO:0035592	BP	GO:0035592	establishment of protein localization to extracellular region	9/107	368/18862	0.000247969	0.00340761	0.00209449	8754/5530/3667/8660/382/3091/7042/4087/5879	9
GO:0016447	BP	GO:0016447	somatic recombination of immunoglobulin gene segments	4/107	54/18862	0.00024887	0.00340761	0.00209449	23075/8741/4437/958	4
GO:0030834	BP	GO:0030834	regulation of actin filament depolymerization	4/107	54/18862	0.00024887	0.00340761	0.00209449	23075/120/6711/29766	4
GO:0060575	BP	GO:0060575	intestinal epithelial cell differentiation	3/107	22/18862	0.000252685	0.00344329	0.00211642	688/1026/3091	3
GO:0030856	BP	GO:0030856	regulation of epithelial cell differentiation	6/107	156/18862	0.000264105	0.00358177	0.00220154	161742/6772/182/50848/6662/6093	6
GO:0000079	BP	GO:0000079	regulation of cyclin-dependent protein serine/threonine kinase activity	5/107	101/18862	0.000274948	0.00371115	0.00228106	1026/1019/6868/60/1027	5
GO:0071692	BP	GO:0071692	protein localization to extracellular region	9/107	375/18862	0.000284864	0.00378067	0.00232379	8754/5530/3667/8660/382/3091/7042/4087/5879	9
GO:0045639	BP	GO:0045639	positive regulation of myeloid cell differentiation	5/107	102/18862	0.000287829	0.00378067	0.00232379	6772/182/2113/3091/6774	5
GO:0050920	BP	GO:0050920	regulation of chemotaxis	7/107	224/18862	0.00028934	0.00378067	0.00232379	114609/23075/6868/4088/285/57118/5879	7
GO:0060149	BP	GO:0060149	negative regulation of posttranscriptional gene silencing	3/107	23/18862	0.000289391	0.00378067	0.00232379	5530/2099/6774	3
GO:0060967	BP	GO:0060967	negative regulation of gene silencing by RNA	3/107	23/18862	0.000289391	0.00378067	0.00232379	5530/2099/6774	3
GO:0098743	BP	GO:0098743	cell aggregation	3/107	23/18862	0.000289391	0.00378067	0.00232379	6662/6660/649	3
GO:1903055	BP	GO:1903055	positive regulation of extracellular matrix organization	3/107	23/18862	0.000289391	0.00378067	0.00232379	6624/6662/4088	3
GO:0034614	BP	GO:0034614	cellular response to reactive oxygen species	6/107	159/18862	0.000292601	0.00380515	0.00233884	1398/664/3066/2113/2395/5829	6
GO:0034599	BP	GO:0034599	cellular response to oxidative stress	8/107	299/18862	0.000304525	0.00393493	0.00241861	1398/664/3066/2034/2113/3091/2395/5829	8
GO:0032869	BP	GO:0032869	cellular response to insulin stimulus	7/107	226/18862	0.000305344	0.00393493	0.00241861	3667/3480/1019/8660/4644/6667/6198	7
GO:0010923	BP	GO:0010923	negative regulation of phosphatase activity	5/107	104/18862	0.00031496	0.00400449	0.00246136	161742/9749/6093/6418/7042	5
GO:0030038	BP	GO:0030038	contractile actin filament bundle assembly	5/107	104/18862	0.00031496	0.00400449	0.00246136	50848/4088/6093/5829/5879	5
GO:0043149	BP	GO:0043149	stress fiber assembly	5/107	104/18862	0.00031496	0.00400449	0.00246136	50848/4088/6093/5829/5879	5
GO:0046879	BP	GO:0046879	hormone secretion	8/107	302/18862	0.000325582	0.00409466	0.00251678	5530/3667/8660/3091/4087/5879/6453/10765	8
GO:1904029	BP	GO:1904029	regulation of cyclin-dependent protein kinase activity	5/107	105/18862	0.00032923	0.00409466	0.00251678	1026/1019/6868/60/1027	5
GO:0032528	BP	GO:0032528	microvillus organization	3/107	24/18862	0.000329371	0.00409466	0.00251678	688/6624/5420	3
GO:0060396	BP	GO:0060396	growth hormone receptor signaling pathway	3/107	24/18862	0.000329371	0.00409466	0.00251678	5829/8835/6774	3
GO:0090023	BP	GO:0090023	positive regulation of neutrophil chemotaxis	3/107	24/18862	0.000329371	0.00409466	0.00251678	114609/57118/5879	3
GO:0042593	BP	GO:0042593	glucose homeostasis	7/107	229/18862	0.000330678	0.00409466	0.00251678	5530/3667/3480/8660/3091/5879/6774	7
GO:0071496	BP	GO:0071496	cellular response to external stimulus	8/107	303/18862	0.000332859	0.00410383	0.00252242	664/1026/8493/80315/50848/6662/958/5879	8
GO:0007160	BP	GO:0007160	cell-matrix adhesion	7/107	230/18862	0.000339488	0.00414807	0.00254962	8754/182/3611/4088/6093/5829/5879	7
GO:0033500	BP	GO:0033500	carbohydrate homeostasis	7/107	230/18862	0.000339488	0.00414807	0.00254962	5530/3667/3480/8660/3091/5879/6774	7
GO:0016049	BP	GO:0016049	cell growth	10/107	470/18862	0.000340818	0.00414807	0.00254962	1026/10298/6868/6662/4088/7048/2395/7042/8835/1027	10
GO:0007229	BP	GO:0007229	integrin-mediated signaling pathway	5/107	106/18862	0.000343985	0.00415115	0.00255151	8754/3696/4739/3611/3680	5
GO:0072009	BP	GO:0072009	nephron epithelium development	5/107	106/18862	0.000343985	0.00415115	0.00255151	4609/6772/182/5420/6662	5
GO:0030042	BP	GO:0030042	actin filament depolymerization	4/107	59/18862	0.000350457	0.0042114	0.00258854	23075/120/6711/29766	4
GO:0060326	BP	GO:0060326	cell chemotaxis	8/107	306/18862	0.000355494	0.00425398	0.00261471	1398/114609/23075/6868/4363/57118/7042/5879	8
GO:0048640	BP	GO:0048640	negative regulation of developmental growth	5/107	107/18862	0.000359236	0.00428077	0.00263118	1026/7048/2395/8835/1027	5
GO:0097305	BP	GO:0097305	response to alcohol	7/107	233/18862	0.000367054	0.00435073	0.00267418	1026/1019/3066/7048/6198/4087/1788	7
GO:0035265	BP	GO:0035265	organ growth	6/107	166/18862	0.000368508	0.00435073	0.00267418	2099/6662/7048/2395/7042/4087	6
GO:0051894	BP	GO:0051894	positive regulation of focal adhesion assembly	3/107	25/18862	0.000372745	0.00435073	0.00267418	4088/6093/5879	3
GO:0071378	BP	GO:0071378	cellular response to growth hormone stimulus	3/107	25/18862	0.000372745	0.00435073	0.00267418	5829/8835/6774	3
GO:1903798	BP	GO:1903798	regulation of production of miRNAs involved in gene silencing by miRNA	3/107	25/18862	0.000372745	0.00435073	0.00267418	5530/2099/6774	3
GO:0071156	BP	GO:0071156	regulation of cell cycle arrest	5/107	108/18862	0.000374993	0.0043591	0.00267932	1026/1019/4193/2305/1027	5
GO:0016358	BP	GO:0016358	dendrite development	7/107	234/18862	0.000376631	0.00436034	0.00268009	1398/5530/10298/3066/382/57118/6453	7
GO:0030888	BP	GO:0030888	regulation of B cell proliferation	4/107	61/18862	0.000398364	0.00459328	0.00282327	1026/114609/8660/958	4
GO:0030198	BP	GO:0030198	extracellular matrix organization	9/107	393/18862	0.000401127	0.00460649	0.00283138	6624/3696/50848/2113/6662/4088/7042/3680/649	9
GO:0009914	BP	GO:0009914	hormone transport	8/107	312/18862	0.000404536	0.00462698	0.00284398	5530/3667/8660/3091/4087/5879/6453/10765	8
GO:0043062	BP	GO:0043062	extracellular structure organization	9/107	394/18862	0.000408589	0.00465465	0.00286098	6624/3696/50848/2113/6662/4088/7042/3680/649	9
GO:0045787	BP	GO:0045787	positive regulation of cell cycle	9/107	395/18862	0.000416166	0.00472208	0.00290243	1026/1977/1019/4193/6868/6198/7042/1027/29766	9
GO:0033598	BP	GO:0033598	mammary gland epithelial cell proliferation	3/107	26/18862	0.000419631	0.00472375	0.00290346	2099/6239/10765	3
GO:0070920	BP	GO:0070920	regulation of production of small RNA involved in gene silencing by RNA	3/107	26/18862	0.000419631	0.00472375	0.00290346	5530/2099/6774	3
GO:0045229	BP	GO:0045229	external encapsulating structure organization	9/107	396/18862	0.000423859	0.00473267	0.00290894	6624/3696/50848/2113/6662/4088/7042/3680/649	9
GO:0032233	BP	GO:0032233	positive regulation of actin filament bundle assembly	4/107	62/18862	0.000423992	0.00473267	0.00290894	23075/4088/5829/5879	4
GO:0022612	BP	GO:0022612	gland morphogenesis	5/107	111/18862	0.000425409	0.00473267	0.00290894	2099/6662/7048/7042/10765	5
GO:0030278	BP	GO:0030278	regulation of ossification	5/107	112/18862	0.0004433	0.00489355	0.00300782	6662/4088/3091/7042/93	5
GO:0001501	BP	GO:0001501	skeletal system development	10/107	486/18862	0.000443306	0.00489355	0.00300782	2313/3696/6662/4088/7048/3091/7042/4087/6660/649	10
GO:0061180	BP	GO:0061180	mammary gland epithelium development	4/107	63/18862	0.000450776	0.00495679	0.0030467	2099/6239/3091/10765	4
GO:0071624	BP	GO:0071624	positive regulation of granulocyte chemotaxis	3/107	27/18862	0.000470143	0.00514097	0.00315991	114609/57118/5879	3
GO:0033209	BP	GO:0033209	tumor necrosis factor-mediated signaling pathway	6/107	174/18862	0.000473263	0.00514097	0.00315991	1540/6772/3611/6868/8741/958	6
GO:0034612	BP	GO:0034612	response to tumor necrosis factor	8/107	320/18862	0.000478363	0.00514097	0.00315991	8754/1540/6772/3611/6868/8741/6198/958	8
GO:0002562	BP	GO:0002562	somatic diversification of immune receptors via germline recombination within a single locus	4/107	64/18862	0.000478744	0.00514097	0.00315991	23075/8741/4437/958	4
GO:0016444	BP	GO:0016444	somatic cell DNA recombination	4/107	64/18862	0.000478744	0.00514097	0.00315991	23075/8741/4437/958	4
GO:0016445	BP	GO:0016445	somatic diversification of immunoglobulins	4/107	64/18862	0.000478744	0.00514097	0.00315991	23075/8741/4437/958	4
GO:0016311	BP	GO:0016311	dephosphorylation	10/107	491/18862	0.000480161	0.00514097	0.00315991	161742/5530/8493/23075/4088/9749/6093/6418/7042/5782	10
GO:0090596	BP	GO:0090596	sensory organ morphogenesis	7/107	244/18862	0.00048387	0.00516128	0.00317239	4646/182/3066/6662/55000/3091/6774	7
GO:0051897	BP	GO:0051897	positive regulation of protein kinase B signaling	6/107	175/18862	0.000487838	0.00518418	0.00318646	3667/3480/8660/2099/92140/5879	6
GO:0010921	BP	GO:0010921	regulation of phosphatase activity	6/107	176/18862	0.00050276	0.00530318	0.00325961	161742/4088/9749/6093/6418/7042	6
GO:0048839	BP	GO:0048839	inner ear development	6/107	176/18862	0.00050276	0.00530318	0.00325961	6657/4646/182/6662/4171/7042	6
GO:0035308	BP	GO:0035308	negative regulation of protein dephosphorylation	4/107	65/18862	0.000507928	0.0053183	0.0032689	23075/9749/6093/6418	4
GO:1904888	BP	GO:1904888	cranial skeletal system development	4/107	65/18862	0.000507928	0.0053183	0.0032689	4088/7048/7042/4087	4
GO:0030072	BP	GO:0030072	peptide hormone secretion	7/107	247/18862	0.000520395	0.00541116	0.00332598	5530/3667/8660/3091/4087/5879/6453	7
GO:1904019	BP	GO:1904019	epithelial cell apoptotic process	5/107	116/18862	0.000520596	0.00541116	0.00332598	10298/7048/382/958/1788	5
GO:0061035	BP	GO:0061035	regulation of cartilage development	4/107	66/18862	0.000538356	0.00557541	0.00342693	6662/4088/6660/649	4
GO:0032496	BP	GO:0032496	response to lipopolysaccharide	8/107	326/18862	0.000540626	0.00557863	0.00342891	8754/114609/1019/6868/3066/6198/92140/958	8
GO:0006352	BP	GO:0006352	DNA-templated transcription, initiation	7/107	249/18862	0.000545942	0.00561316	0.00345013	1026/8493/1019/2099/6662/1871/9774	7
GO:0090090	BP	GO:0090090	negative regulation of canonical Wnt signaling pathway	6/107	179/18862	0.000549669	0.00563114	0.00346118	1540/6657/1000/6662/1500/9978	6
GO:0032984	BP	GO:0032984	protein-containing complex disassembly	8/107	328/18862	0.000562783	0.00574482	0.00353106	4609/664/3480/23075/120/6711/6418/29766	8
GO:0045165	BP	GO:0045165	cell fate commitment	7/107	251/18862	0.00057248	0.00578164	0.00355369	6657/182/2034/6662/4087/6660/6774	7
GO:0048863	BP	GO:0048863	stem cell differentiation	7/107	251/18862	0.00057248	0.00578164	0.00355369	2099/182/1000/6662/3091/7042/6660	7
GO:0090092	BP	GO:0090092	regulation of transmembrane receptor protein serine/threonine kinase signaling pathway	7/107	251/18862	0.00057248	0.00578164	0.00355369	161742/6868/4088/7048/7042/4087/93	7
GO:1902624	BP	GO:1902624	positive regulation of neutrophil migration	3/107	29/18862	0.000582497	0.00579163	0.00355983	114609/57118/5879	3
GO:0032872	BP	GO:0032872	regulation of stress-activated MAPK cascade	6/107	181/18862	0.000582785	0.00579163	0.00355983	4609/1540/114609/3480/7042/2305	6
GO:0002688	BP	GO:0002688	regulation of leukocyte chemotaxis	5/107	119/18862	0.000584911	0.00579163	0.00355983	114609/23075/6868/57118/5879	5
GO:0048545	BP	GO:0048545	response to steroid hormone	8/107	330/18862	0.00058567	0.00579163	0.00355983	8754/1026/1977/2099/10521/7048/6198/7042	8
GO:0071214	BP	GO:0071214	cellular response to abiotic stimulus	8/107	330/18862	0.00058567	0.00579163	0.00355983	4609/664/1026/4193/50848/6662/958/5879	8
GO:0104004	BP	GO:0104004	cellular response to environmental stimulus	8/107	330/18862	0.00058567	0.00579163	0.00355983	4609/664/1026/4193/50848/6662/958/5879	8
GO:0010508	BP	GO:0010508	positive regulation of autophagy	5/107	120/18862	0.000607619	0.00598789	0.00368046	664/6093/10558/92140/3091	5
GO:0031334	BP	GO:0031334	positive regulation of protein-containing complex assembly	7/107	254/18862	0.000614202	0.00603189	0.00370751	6624/114609/2099/382/6117/5879/9978	7
GO:0060070	BP	GO:0060070	canonical Wnt signaling pathway	8/107	333/18862	0.00062141	0.0060817	0.00373813	1540/6657/3611/1000/6662/4088/1500/9978	8
GO:0070302	BP	GO:0070302	regulation of stress-activated protein kinase signaling cascade	6/107	184/18862	0.000635346	0.00617458	0.00379522	4609/1540/114609/3480/7042/2305	6
GO:0003208	BP	GO:0003208	cardiac ventricle morphogenesis	4/107	69/18862	0.000637404	0.00617458	0.00379522	182/7048/3091/7042	4
GO:0150116	BP	GO:0150116	regulation of cell-substrate junction organization	4/107	69/18862	0.000637404	0.00617458	0.00379522	4088/382/6093/5879	4
GO:0070168	BP	GO:0070168	negative regulation of biomineral tissue development	3/107	30/18862	0.000644559	0.0062017	0.00381188	6662/6093/3091	3
GO:0090183	BP	GO:0090183	regulation of kidney development	3/107	30/18862	0.000644559	0.0062017	0.00381188	4609/6772/6662	3
GO:0120032	BP	GO:0120032	regulation of plasma membrane bounded cell projection assembly	6/107	186/18862	0.00067238	0.00643293	0.00395401	1540/688/6624/5420/382/5879	6
GO:1901880	BP	GO:1901880	negative regulation of protein depolymerization	4/107	70/18862	0.000673109	0.00643293	0.00395401	23075/120/6711/29766	4
GO:0006367	BP	GO:0006367	transcription initiation from RNA polymerase II promoter	6/107	187/18862	0.000691513	0.00658672	0.00404854	1026/8493/1019/2099/6662/1871	6
GO:0046883	BP	GO:0046883	regulation of hormone secretion	7/107	260/18862	0.000704892	0.00666157	0.00409454	5530/3667/8660/3091/5879/6453/10765	7
GO:0060317	BP	GO:0060317	cardiac epithelial to mesenchymal transition	3/107	31/18862	0.000710686	0.00666157	0.00409454	182/7048/7042	3
GO:0070306	BP	GO:0070306	lens fiber cell differentiation	3/107	31/18862	0.000710686	0.00666157	0.00409454	161742/4088/10765	3
GO:0110150	BP	GO:0110150	negative regulation of biomineralization	3/107	31/18862	0.000710686	0.00666157	0.00409454	6662/6093/3091	3
GO:0060491	BP	GO:0060491	regulation of cell projection assembly	6/107	188/18862	0.000711066	0.00666157	0.00409454	1540/688/6624/5420/382/5879	6
GO:0032355	BP	GO:0032355	response to estradiol	5/107	125/18862	0.000731233	0.00682804	0.00419686	2099/2113/8835/1788/6774	5
GO:0031032	BP	GO:0031032	actomyosin structure organization	6/107	191/18862	0.000772304	0.00718798	0.0044181	50848/4088/6093/5829/5879/29766	6
GO:0090022	BP	GO:0090022	regulation of neutrophil chemotaxis	3/107	32/18862	0.000780983	0.00722265	0.00443941	114609/57118/5879	3
GO:0017015	BP	GO:0017015	regulation of transforming growth factor beta receptor signaling pathway	5/107	127/18862	0.000785606	0.00722265	0.00443941	161742/6868/4088/7048/4087	5
GO:0071333	BP	GO:0071333	cellular response to glucose stimulus	5/107	127/18862	0.000785606	0.00722265	0.00443941	5530/3480/8660/3091/5879	5
GO:0003151	BP	GO:0003151	outflow tract morphogenesis	4/107	73/18862	0.000788709	0.00722265	0.00443941	182/7048/3091/7042	4
GO:0031100	BP	GO:0031100	animal organ regeneration	4/107	73/18862	0.000788709	0.00722265	0.00443941	1026/1019/7048/285	4
GO:0048015	BP	GO:0048015	phosphatidylinositol-mediated signaling	6/107	192/18862	0.000793597	0.00724412	0.0044526	3667/3480/8660/6662/6198/7042	6
GO:0002237	BP	GO:0002237	response to molecule of bacterial origin	8/107	346/18862	0.000797255	0.00725425	0.00445884	8754/114609/1019/6868/3066/6198/92140/958	8
GO:0062197	BP	GO:0062197	cellular response to chemical stress	8/107	347/18862	0.000812288	0.0073675	0.00452844	1398/664/3066/2034/2113/3091/2395/5829	8
GO:0071331	BP	GO:0071331	cellular response to hexose stimulus	5/107	129/18862	0.000842943	0.00762128	0.00468443	5530/3480/8660/3091/5879	5
GO:0003203	BP	GO:0003203	endocardial cushion morphogenesis	3/107	33/18862	0.000855553	0.00764911	0.00470153	6662/7048/7042	3
GO:0046320	BP	GO:0046320	regulation of fatty acid oxidation	3/107	33/18862	0.000855553	0.00764911	0.00470153	3667/8660/6662	3
GO:0001819	BP	GO:0001819	positive regulation of cytokine production	9/107	437/18862	0.000856765	0.00764911	0.00470153	6772/114609/6868/3066/4088/6711/3091/958/6774	9
GO:0022407	BP	GO:0022407	regulation of cell-cell adhesion	9/107	437/18862	0.000856765	0.00764911	0.00470153	6657/7525/23075/182/50848/5420/2113/7048/5879	9
GO:0071326	BP	GO:0071326	cellular response to monosaccharide stimulus	5/107	130/18862	0.000872755	0.00772276	0.0047468	5530/3480/8660/3091/5879	5
GO:1903844	BP	GO:1903844	regulation of cellular response to transforming growth factor beta stimulus	5/107	130/18862	0.000872755	0.00772276	0.0047468	161742/6868/4088/7048/4087	5
GO:0002200	BP	GO:0002200	somatic diversification of immune receptors	4/107	75/18862	0.000873149	0.00772276	0.0047468	23075/8741/4437/958	4
GO:0048017	BP	GO:0048017	inositol lipid-mediated signaling	6/107	196/18862	0.000883346	0.00778876	0.00478737	3667/3480/8660/6662/6198/7042	6
GO:0071103	BP	GO:0071103	DNA conformation change	8/107	352/18862	0.000890914	0.00783124	0.00481348	6662/6418/6117/4171/1788/9978/1105/8260	8
GO:1903532	BP	GO:1903532	positive regulation of secretion by cell	7/107	271/18862	0.000898534	0.00787393	0.00483972	8754/8660/382/3091/7042/5879/6453	7
GO:0030500	BP	GO:0030500	regulation of bone mineralization	4/107	76/18862	0.000917672	0.00801696	0.00492763	6662/4088/3091/93	4
GO:0051251	BP	GO:0051251	positive regulation of lymphocyte activation	8/107	356/18862	0.000958124	0.00834476	0.00512912	1026/7525/114609/8660/7048/8741/958/5879	8
GO:0010827	BP	GO:0010827	regulation of glucose transmembrane transport	4/107	77/18862	0.00096377	0.00836835	0.00514361	3667/8660/673/6198	4
GO:0002687	BP	GO:0002687	positive regulation of leukocyte migration	5/107	133/18862	0.000966915	0.00837013	0.00514471	114609/23075/6868/57118/5879	5
GO:0051098	BP	GO:0051098	regulation of binding	8/107	357/18862	0.000975547	0.00839418	0.00515949	1398/1026/5530/3066/60/4088/6093/4087	8
GO:0034504	BP	GO:0034504	protein localization to nucleus	7/107	275/18862	0.000978535	0.00839418	0.00515949	1026/5530/4193/6662/4088/1871/6774	7
GO:0072659	BP	GO:0072659	protein localization to plasma membrane	7/107	275/18862	0.000978535	0.00839418	0.00515949	1000/50848/4644/60/382/6093/6711	7
GO:0022409	BP	GO:0022409	positive regulation of cell-cell adhesion	7/107	276/18862	0.000999387	0.0085008	0.00522503	6657/7525/50848/5420/2113/7048/5879	7
GO:0031098	BP	GO:0031098	stress-activated protein kinase signaling cascade	7/107	276/18862	0.000999387	0.0085008	0.00522503	4609/1540/114609/3480/10298/7042/2305	7
GO:0090101	BP	GO:0090101	negative regulation of transmembrane receptor protein serine/threonine kinase signaling pathway	5/107	134/18862	0.000999919	0.0085008	0.00522503	161742/6868/4088/7048/4087	5
GO:0043583	BP	GO:0043583	ear development	6/107	202/18862	0.00103242	0.00873629	0.00536977	6657/4646/182/6662/4171/7042	6
GO:0050671	BP	GO:0050671	positive regulation of lymphocyte proliferation	5/107	135/18862	0.00103375	0.00873629	0.00536977	1026/114609/8660/7048/958	5
GO:0032868	BP	GO:0032868	response to insulin	7/107	278/18862	0.00104214	0.00878111	0.00539732	3667/3480/1019/8660/4644/6667/6198	7
GO:0032946	BP	GO:0032946	positive regulation of mononuclear cell proliferation	5/107	136/18862	0.00106843	0.00897608	0.00551716	1026/114609/8660/7048/958	5
GO:0071824	BP	GO:0071824	protein-DNA complex subunit organization	7/107	281/18862	0.00110896	0.00922166	0.00566811	4609/2099/6662/6418/6117/4171/9978	7
GO:0072593	BP	GO:0072593	reactive oxygen species metabolic process	7/107	281/18862	0.00110896	0.00922166	0.00566811	664/1026/4088/7048/3091/5879/2305	7
GO:0014032	BP	GO:0014032	neural crest cell development	4/107	80/18862	0.00111182	0.00922166	0.00566811	182/1000/6662/3091	4
GO:0045445	BP	GO:0045445	myoblast differentiation	4/107	80/18862	0.00111182	0.00922166	0.00566811	182/10521/2034/6662	4
GO:0002685	BP	GO:0002685	regulation of leukocyte migration	6/107	205/18862	0.00111385	0.00922166	0.00566811	1398/114609/23075/6868/57118/5879	6
GO:0007249	BP	GO:0007249	I-kappaB kinase/NF-kappaB signaling	7/107	282/18862	0.00113196	0.00934443	0.00574357	6772/114609/2099/7105/6093/92140/958	7
GO:0071322	BP	GO:0071322	cellular response to carbohydrate stimulus	5/107	138/18862	0.00114037	0.00938661	0.00576949	5530/3480/8660/3091/5879	5
GO:0042063	BP	GO:0042063	gliogenesis	7/107	283/18862	0.00115534	0.00948246	0.0058284	664/6657/1000/3066/6662/7042/6774	7
GO:0045862	BP	GO:0045862	positive regulation of proteolysis	8/107	367/18862	0.00116416	0.00950306	0.00584107	8754/4609/4193/3066/4088/29843/9978/6774	8
GO:0043242	BP	GO:0043242	negative regulation of protein-containing complex disassembly	4/107	81/18862	0.00116453	0.00950306	0.00584107	23075/120/6711/29766	4
GO:0030073	BP	GO:0030073	insulin secretion	6/107	207/18862	0.00117082	0.00952714	0.00585587	5530/3667/8660/3091/4087/5879	6
GO:0043403	BP	GO:0043403	skeletal muscle tissue regeneration	3/107	37/18862	0.00119853	0.00966971	0.0059435	688/5530/7048	3
GO:0060969	BP	GO:0060969	negative regulation of gene silencing	3/107	37/18862	0.00119853	0.00966971	0.0059435	5530/2099/6774	3
GO:1902745	BP	GO:1902745	positive regulation of lamellipodium organization	3/107	37/18862	0.00119853	0.00966971	0.0059435	6624/6239/5879	3
GO:0002065	BP	GO:0002065	columnar/cuboidal epithelial cell differentiation	4/107	82/18862	0.00121896	0.00980674	0.00602772	688/1026/1000/3091	4
GO:0090276	BP	GO:0090276	regulation of peptide hormone secretion	6/107	209/18862	0.00123	0.00986771	0.0060652	5530/3667/8660/3091/5879/6453	6
GO:0060537	BP	GO:0060537	muscle tissue development	8/107	371/18862	0.00124731	0.00997847	0.00613328	688/5530/10521/6662/4088/7048/6198/7042	8
GO:0031252	CC	GO:0031252	cell leading edge	19/106	411/19520	7.69429e-13	2.08515e-10	1.58745e-10	4646/6624/114609/23075/4739/3611/6868/1000/5420/4644/60/1500/382/6093/6711/5829/5879/83660/6453	19
GO:0030027	CC	GO:0030027	lamellipodium	12/106	196/19520	7.23268e-10	9.80028e-08	7.46108e-08	6624/23075/4739/3611/1000/5420/60/1500/6093/5829/5879/6453	12
GO:0005925	CC	GO:0005925	focal adhesion	15/106	416/19520	7.31955e-09	4.96093e-07	3.77682e-07	8754/7525/3696/4739/10298/3611/6868/1000/60/382/29843/5829/5879/5782/83660	15
GO:0005911	CC	GO:0005911	cell-cell junction	16/106	485/19520	7.79402e-09	4.96093e-07	3.77682e-07	5530/6624/1019/182/10298/6868/1000/50848/5420/60/1500/1656/120/92140/5829/29766	16
GO:0030055	CC	GO:0030055	cell-substrate junction	15/106	423/19520	9.15301e-09	4.96093e-07	3.77682e-07	8754/7525/3696/4739/10298/3611/6868/1000/60/382/29843/5829/5879/5782/83660	15
GO:0001726	CC	GO:0001726	ruffle	10/106	175/19520	3.93111e-08	1.77555e-06	1.35175e-06	4646/6624/114609/6868/5420/4644/382/6093/5879/83660	10
GO:0005667	CC	GO:0005667	transcription regulator complex	13/106	409/19520	3.38416e-07	1.31015e-05	9.97437e-06	688/6657/1019/3066/2034/6662/4088/6667/1871/4772/3091/4087/6774	13
GO:0005938	CC	GO:0005938	cell cortex	10/106	301/19520	5.6529e-06	0.000191492	0.000145785	4646/6624/4739/1000/1500/382/120/6711/5829/5879	10
GO:0005912	CC	GO:0005912	adherens junction	7/106	172/19520	4.2746e-05	0.00128713	0.000979908	182/10298/1000/60/1500/1656/29766	7
GO:0061695	CC	GO:0061695	transferase complex, transferring phosphorus-containing groups	8/106	253/19520	7.20012e-05	0.00195123	0.0014855	4646/1026/3667/3480/1019/30837/8835/93	8
GO:0030175	CC	GO:0030175	filopodium	5/106	103/19520	0.000246488	0.00537476	0.00409187	4646/6624/5420/4644/382	5
GO:0019898	CC	GO:0019898	extrinsic component of membrane	8/106	304/19520	0.00025406	0.00537476	0.00409187	1540/7525/5530/30837/1000/1500/5879/8835	8
GO:1902911	CC	GO:1902911	protein kinase complex	5/106	104/19520	0.00025783	0.00537476	0.00409187	1026/3667/3480/1019/93	5
GO:0019897	CC	GO:0019897	extrinsic component of plasma membrane	6/106	169/19520	0.000321703	0.00622724	0.00474088	1540/7525/5530/1000/1500/5879	6
GO:0031253	CC	GO:0031253	cell projection membrane	8/106	337/19520	0.000504909	0.00912203	0.00694472	4646/6624/114609/6868/5420/382/6711/5879	8
GO:0001228	MF	GO:0001228	DNA-binding transcription activator activity, RNA polymerase II-specific	18/106	443/18337	7.63521e-11	1.50267e-08	1.09793e-08	4609/688/6657/2313/2099/2078/4193/2034/2113/6239/6662/4088/6667/1871/4772/3091/4087/6774	18
GO:0001216	MF	GO:0001216	DNA-binding transcription activator activity	18/106	447/18337	8.83923e-11	1.50267e-08	1.09793e-08	4609/688/6657/2313/2099/2078/4193/2034/2113/6239/6662/4088/6667/1871/4772/3091/4087/6774	18
GO:0140297	MF	GO:0140297	DNA-binding transcription factor binding	15/106	376/18337	4.2994e-09	4.87265e-07	3.56021e-07	4609/688/6772/1977/2099/3066/60/6662/4088/6667/4772/92140/3091/4087/6774	15
GO:0035035	MF	GO:0035035	histone acetyltransferase binding	5/106	27/18337	4.28221e-07	3.63988e-05	2.65948e-05	6772/2034/2113/6667/3091	5
GO:0019902	MF	GO:0019902	phosphatase binding	9/106	193/18337	1.79304e-06	0.000121926	8.90856e-05	161742/8660/1000/4088/6198/5829/4087/1027/6774	9
GO:0070491	MF	GO:0070491	repressing transcription factor binding	6/106	71/18337	3.41656e-06	0.000169582	0.000123905	4609/6772/1977/3066/6667/6774	6
GO:0045296	MF	GO:0045296	cadherin binding	11/106	332/18337	3.4914e-06	0.000169582	0.000123905	6772/9685/6624/23075/10298/1000/50848/1500/1656/6711/29766	11
GO:0005160	MF	GO:0005160	transforming growth factor beta receptor binding	4/106	24/18337	1.02534e-05	0.000435771	0.000318396	4088/7048/7042/4087	4
GO:0043425	MF	GO:0043425	bHLH transcription factor binding	4/106	26/18337	1.42981e-05	0.00054015	0.000394661	688/6662/4088/6667	4
GO:0005126	MF	GO:0005126	cytokine receptor binding	9/106	270/18337	2.69168e-05	0.000856459	0.000625772	161742/6772/6868/4088/7048/8741/7042/4087/8835	9
GO:0061629	MF	GO:0061629	RNA polymerase II-specific DNA-binding transcription factor binding	9/106	271/18337	2.7709e-05	0.000856459	0.000625772	6772/2099/3066/60/4088/6667/92140/3091/6774	9
GO:0044389	MF	GO:0044389	ubiquitin-like protein ligase binding	9/106	312/18337	8.24394e-05	0.00233578	0.00170664	1398/1026/6772/4193/4088/3091/958/4087/9978	9
GO:0005159	MF	GO:0005159	insulin-like growth factor receptor binding	3/106	16/18337	9.95401e-05	0.00260336	0.00190214	1398/3667/8835	3
GO:0008013	MF	GO:0008013	beta-catenin binding	5/106	85/18337	0.000133394	0.00323956	0.00236699	2099/1000/6662/4088/5829	5
GO:0004674	MF	GO:0004674	protein serine/threonine kinase activity	10/106	430/18337	0.000194197	0.00440181	0.00321618	8493/1019/10298/3611/673/7048/6093/6198/57118/93	10
GO:0019903	MF	GO:0019903	protein phosphatase binding	6/106	148/18337	0.000219497	0.00466431	0.00340798	8660/1000/6198/5829/1027/6774	6
GO:0005158	MF	GO:0005158	insulin receptor binding	3/106	22/18337	0.000266913	0.00533826	0.0039004	3667/3480/8660	3
GO:0031625	MF	GO:0031625	ubiquitin protein ligase binding	8/106	293/18337	0.000300774	0.00568128	0.00415103	1398/1026/4193/4088/3091/958/4087/9978	8
GO:0001223	MF	GO:0001223	transcription coactivator binding	3/106	26/18337	0.000443122	0.00792956	0.00579373	2099/4088/4772	3
(Plasma)-- CSF P-tau181 associated miRNAs
	ONTOLOGY	ID	Description	GeneRatio	BgRatio	pvalue	p.adjust	qvalue	geneID	Count
GO:0048545	BP	GO:0048545	response to steroid hormone	15/71	330/18862	1.21176e-12	3.5565e-09	1.95412e-09	655/5465/2099/8648/3146/10013/1026/23411/654/51366/836/406/10018/596/7035	15
GO:0048511	BP	GO:0048511	rhythmic process	13/71	294/18862	6.36964e-11	9.34744e-08	5.13594e-08	5465/2099/8648/5728/6667/23411/4915/9112/4547/7157/836/2146/406	13
GO:0070482	BP	GO:0070482	response to oxygen levels	14/71	385/18862	1.44354e-10	1.41227e-07	7.75968e-08	655/5465/5728/1026/23411/3091/6513/4524/207/7157/836/4609/3708/596	14
GO:0048608	BP	GO:0048608	reproductive structure development	14/71	405/18862	2.80314e-10	1.81198e-07	9.95589e-08	655/2099/8648/5728/23411/3091/682/654/6615/207/836/10018/5604/596	14
GO:0061458	BP	GO:0061458	reproductive system development	14/71	408/18862	3.08685e-10	1.81198e-07	9.95589e-08	655/2099/8648/5728/23411/3091/682/654/6615/207/836/10018/5604/596	14
GO:0062197	BP	GO:0062197	cellular response to chemical stress	13/71	347/18862	4.91363e-10	2.13398e-07	1.17251e-07	655/10013/23411/3091/10276/6513/207/7157/836/9474/2146/406/596	13
GO:0001666	BP	GO:0001666	response to hypoxia	13/71	348/18862	5.08956e-10	2.13398e-07	1.17251e-07	655/5465/5728/23411/3091/6513/4524/207/7157/836/4609/3708/596	13
GO:0036293	BP	GO:0036293	response to decreased oxygen levels	13/71	360/18862	7.69699e-10	2.82383e-07	1.55155e-07	655/5465/5728/23411/3091/6513/4524/207/7157/836/4609/3708/596	13
GO:0016570	BP	GO:0016570	histone modification	14/71	448/18862	1.04029e-09	3.32814e-07	1.82864e-07	9759/8648/23186/10013/54790/23411/4524/51366/9112/2122/648/7157/9474/2146	14
GO:0031667	BP	GO:0031667	response to nutrient levels	14/71	451/18862	1.13395e-09	3.32814e-07	1.82864e-07	655/5465/3358/8648/5728/1026/23411/6513/4524/207/7157/9474/596/81631	14
GO:0071496	BP	GO:0071496	cellular response to external stimulus	12/71	303/18862	1.30596e-09	3.48455e-07	1.91458e-07	5465/9759/8648/1026/23411/654/6513/207/7157/9474/596/81631	12
GO:0016569	BP	GO:0016569	covalent chromatin modification	14/71	461/18862	1.50453e-09	3.67983e-07	2.02188e-07	9759/8648/23186/10013/54790/23411/4524/51366/9112/2122/648/7157/9474/2146	14
GO:0009991	BP	GO:0009991	response to extracellular stimulus	14/71	477/18862	2.33244e-09	5.26594e-07	2.89336e-07	655/5465/3358/8648/5728/1026/23411/6513/4524/207/7157/9474/596/81631	14
GO:2000377	BP	GO:2000377	regulation of reactive oxygen species metabolic process	10/71	192/18862	2.54517e-09	5.33577e-07	2.93173e-07	655/5465/9759/10013/1026/3091/207/7157/9474/596	10
GO:1903320	BP	GO:1903320	regulation of protein modification by small protein conjugation or removal	10/71	237/18862	1.91546e-08	3.74791e-06	2.05928e-06	9759/5728/3091/51366/9112/207/5347/7329/648/9474	10
GO:0032355	BP	GO:0032355	response to estradiol	8/71	125/18862	2.22643e-08	4.08411e-06	2.24401e-06	655/2099/8648/5728/836/2146/10018/7035	8
GO:0010506	BP	GO:0010506	regulation of autophagy	11/71	328/18862	3.75943e-08	6.17886e-06	3.39497e-06	3146/10013/23411/3091/207/92140/7157/836/10018/3708/596	11
GO:0071214	BP	GO:0071214	cellular response to abiotic stimulus	11/71	330/18862	3.99995e-08	6.17886e-06	3.39497e-06	9759/5728/1026/23411/654/10276/6513/207/7157/836/4609	11
GO:0104004	BP	GO:0104004	cellular response to environmental stimulus	11/71	330/18862	3.99995e-08	6.17886e-06	3.39497e-06	9759/5728/1026/23411/654/10276/6513/207/7157/836/4609	11
GO:0010212	BP	GO:0010212	response to ionizing radiation	8/71	142/18862	6.03606e-08	8.31805e-06	4.57034e-06	1026/23411/10276/9112/7157/836/4609/596	8
GO:0050673	BP	GO:0050673	epithelial cell proliferation	12/71	428/18862	6.10102e-08	8.31805e-06	4.57034e-06	2099/5728/3146/6667/23411/3091/654/207/2064/4609/4163/5604	12
GO:0071383	BP	GO:0071383	cellular response to steroid hormone stimulus	9/71	201/18862	6.23499e-08	8.31805e-06	4.57034e-06	655/5465/2099/10013/23411/51366/406/10018/7035	9
GO:0031669	BP	GO:0031669	cellular response to nutrient levels	9/71	210/18862	9.07508e-08	1.06577e-05	5.85585e-06	5465/8648/1026/23411/6513/7157/9474/596/81631	9
GO:0006979	BP	GO:0006979	response to oxidative stress	12/71	444/18862	9.09418e-08	1.06577e-05	5.85585e-06	655/6667/10013/23411/3091/10276/207/7157/836/2146/406/596	12
GO:0042493	BP	GO:0042493	response to drug	11/71	359/18862	9.40326e-08	1.06577e-05	5.85585e-06	9759/3358/8648/5728/1026/4524/7157/836/9474/4609/596	11
GO:0072593	BP	GO:0072593	reactive oxygen species metabolic process	10/71	281/18862	9.51663e-08	1.06577e-05	5.85585e-06	655/5465/9759/10013/1026/3091/207/7157/9474/596	10
GO:0007623	BP	GO:0007623	circadian rhythm	9/71	212/18862	9.84097e-08	1.06577e-05	5.85585e-06	5465/5728/23411/4915/9112/4547/7157/2146/406	9
GO:0097193	BP	GO:0097193	intrinsic apoptotic signaling pathway	10/71	283/18862	1.01675e-07	1.06577e-05	5.85585e-06	1026/23411/3091/6615/207/7157/836/10018/3708/596	10
GO:0071887	BP	GO:0071887	leukocyte apoptotic process	7/71	102/18862	1.09976e-07	1.11303e-05	6.11554e-06	5728/23411/3091/207/7157/836/10018	7
GO:0021543	BP	GO:0021543	pallium development	8/71	156/18862	1.25109e-07	1.20657e-05	6.62948e-06	8648/5728/3091/6513/6867/4915/836/2146	8
GO:0009267	BP	GO:0009267	cellular response to starvation	8/71	157/18862	1.31434e-07	1.20657e-05	6.62948e-06	5465/1026/23411/6513/7157/9474/596/81631	8
GO:2000378	BP	GO:2000378	negative regulation of reactive oxygen species metabolic process	6/71	63/18862	1.31551e-07	1.20657e-05	6.62948e-06	5465/10013/3091/7157/9474/596	6
GO:0000302	BP	GO:0000302	response to reactive oxygen species	9/71	224/18862	1.57327e-07	1.39926e-05	7.6882e-06	655/10013/23411/3091/10276/207/836/2146/596	9
GO:0034599	BP	GO:0034599	cellular response to oxidative stress	10/71	299/18862	1.69528e-07	1.46342e-05	8.04075e-06	655/10013/23411/3091/10276/207/7157/2146/406/596	10
GO:1901214	BP	GO:1901214	regulation of neuron death	10/71	302/18862	1.85951e-07	1.55933e-05	8.56773e-06	5465/9759/23411/3091/4915/207/7157/836/10018/596	10
GO:0060284	BP	GO:0060284	regulation of cell development	12/71	485/18862	2.35716e-07	1.87382e-05	1.02957e-05	655/9759/5728/3091/7074/4915/7157/2146/8434/406/5604/596	12
GO:0031668	BP	GO:0031668	cellular response to extracellular stimulus	9/71	235/18862	2.36222e-07	1.87382e-05	1.02957e-05	5465/8648/1026/23411/6513/7157/9474/596/81631	9
GO:0007569	BP	GO:0007569	cell aging	7/71	115/18862	2.51029e-07	1.93887e-05	1.06531e-05	5728/1026/23411/7157/406/5604/596	7
GO:0071900	BP	GO:0071900	regulation of protein serine/threonine kinase activity	12/71	492/18862	2.7479e-07	2.06797e-05	1.13624e-05	655/5728/1026/23411/7074/207/2064/5347/836/2146/5604/3480	12
GO:0051896	BP	GO:0051896	regulation of protein kinase B signaling	9/71	247/18862	3.59573e-07	2.63837e-05	1.44965e-05	5465/2099/5728/23411/4915/207/92140/2064/3480	9
GO:0048732	BP	GO:0048732	gland development	11/71	413/18862	3.82245e-07	2.73632e-05	1.50347e-05	655/2099/8648/5728/3091/207/2146/10018/394/5604/596	11
GO:0016575	BP	GO:0016575	histone deacetylation	6/71	77/18862	4.40434e-07	3.0778e-05	1.69109e-05	9759/23186/10013/23411/9112/7157	6
GO:0001776	BP	GO:0001776	leukocyte homeostasis	6/71	79/18862	5.13311e-07	3.42402e-05	1.88132e-05	3146/3091/207/836/10018/596	6
GO:0001892	BP	GO:0001892	embryonic placenta development	6/71	79/18862	5.13311e-07	3.42402e-05	1.88132e-05	655/8648/3091/6615/207/5604	6
GO:0070997	BP	GO:0070997	neuron death	10/71	342/18862	5.83156e-07	3.80348e-05	2.08981e-05	5465/9759/23411/3091/4915/207/7157/836/10018/596	10
GO:0009755	BP	GO:0009755	hormone-mediated signaling pathway	8/71	193/18862	6.372e-07	4.06561e-05	2.23385e-05	655/5465/2099/8648/10013/23411/51366/406	8
GO:0043401	BP	GO:0043401	steroid hormone mediated signaling pathway	7/71	134/18862	7.10704e-07	4.37866e-05	2.40585e-05	655/5465/2099/10013/23411/51366/406	7
GO:0042594	BP	GO:0042594	response to starvation	8/71	196/18862	7.16101e-07	4.37866e-05	2.40585e-05	5465/1026/23411/6513/7157/9474/596/81631	8
GO:0001890	BP	GO:0001890	placenta development	7/71	135/18862	7.47345e-07	4.47644e-05	2.45957e-05	655/8648/3091/682/6615/207/5604	7
GO:0043491	BP	GO:0043491	protein kinase B signaling	9/71	273/18862	8.30879e-07	4.87726e-05	2.6798e-05	5465/2099/5728/23411/4915/207/92140/2064/3480	9
GO:0050679	BP	GO:0050679	positive regulation of epithelial cell proliferation	8/71	203/18862	9.33322e-07	5.37118e-05	2.95118e-05	3146/6667/23411/3091/654/207/2064/4609	8
GO:0040029	BP	GO:0040029	regulation of gene expression, epigenetic	8/71	205/18862	1.00486e-06	5.67166e-05	3.11628e-05	9759/3146/10013/23411/4524/9112/648/2146	8
GO:0071456	BP	GO:0071456	cellular response to hypoxia	8/71	206/18862	1.04235e-06	5.77226e-05	3.17156e-05	655/5728/23411/3091/207/7157/4609/596	8
GO:0071901	BP	GO:0071901	negative regulation of protein serine/threonine kinase activity	7/71	145/18862	1.20964e-06	6.5746e-05	3.61241e-05	655/5728/1026/23411/207/5347/836	7
GO:0009411	BP	GO:0009411	response to UV	7/71	146/18862	1.26678e-06	6.71274e-05	3.6883e-05	1026/23411/207/7157/836/4609/596	7
GO:0044346	BP	GO:0044346	fibroblast apoptotic process	4/71	22/18862	1.28079e-06	6.71274e-05	3.6883e-05	694/7157/10018/4609	4
GO:0050678	BP	GO:0050678	regulation of epithelial cell proliferation	10/71	374/18862	1.3121e-06	6.75618e-05	3.71217e-05	5728/3146/6667/23411/3091/654/207/2064/4609/4163	10
GO:0016049	BP	GO:0016049	cell growth	11/71	470/18862	1.36127e-06	6.88849e-05	3.78487e-05	5465/10013/1026/23411/10276/7074/694/207/2064/7157/596	11
GO:0036294	BP	GO:0036294	cellular response to decreased oxygen levels	8/71	214/18862	1.3877e-06	6.90321e-05	3.79296e-05	655/5728/23411/3091/207/7157/4609/596	8
GO:0006476	BP	GO:0006476	protein deacetylation	6/71	94/18862	1.43841e-06	7.03624e-05	3.86605e-05	9759/23186/10013/23411/9112/7157	6
GO:0031647	BP	GO:0031647	regulation of protein stability	9/71	295/18862	1.57902e-06	7.5974e-05	4.17438e-05	5728/10013/1026/23411/5347/7157/836/573/596	9
GO:0051348	BP	GO:0051348	negative regulation of transferase activity	9/71	296/18862	1.62369e-06	7.68635e-05	4.22325e-05	655/5728/1026/23411/207/5347/7157/836/3480	9
GO:0008630	BP	GO:0008630	intrinsic apoptotic signaling pathway in response to DNA damage	6/71	100/18862	2.0689e-06	9.63847e-05	5.29584e-05	1026/23411/6615/7157/10018/596	6
GO:0062014	BP	GO:0062014	negative regulation of small molecule metabolic process	6/71	101/18862	2.19308e-06	0.000100573	5.52599e-05	5465/9759/23411/6615/207/7157	6
GO:2001242	BP	GO:2001242	regulation of intrinsic apoptotic signaling pathway	7/71	160/18862	2.33679e-06	0.000104751	5.75556e-05	23411/3091/6615/207/7157/10018/596	7
GO:0002260	BP	GO:0002260	lymphocyte homeostasis	5/71	57/18862	2.35557e-06	0.000104751	5.75556e-05	3091/207/836/10018/596	5
GO:0021537	BP	GO:0021537	telencephalon development	8/71	231/18862	2.45561e-06	0.000105989	5.82353e-05	8648/5728/3091/6513/6867/4915/836/2146	8
GO:0071453	BP	GO:0071453	cellular response to oxygen levels	8/71	231/18862	2.45561e-06	0.000105989	5.82353e-05	655/5728/23411/3091/207/7157/4609/596	8
GO:0035601	BP	GO:0035601	protein deacylation	6/71	105/18862	2.7522e-06	0.000117068	6.43228e-05	9759/23186/10013/23411/9112/7157	6
GO:0042326	BP	GO:0042326	negative regulation of phosphorylation	10/71	407/18862	2.79858e-06	0.00011734	6.44725e-05	655/5465/9759/5728/1026/23411/207/5347/836/3480	10
GO:0009416	BP	GO:0009416	response to light stimulus	9/71	319/18862	3.00005e-06	0.000124016	6.81406e-05	1026/23411/3091/9112/207/7157/836/4609/596	9
GO:0001938	BP	GO:0001938	positive regulation of endothelial cell proliferation	6/71	108/18862	3.24356e-06	0.00013222	7.26483e-05	3146/6667/23411/3091/654/207	6
GO:0070059	BP	GO:0070059	intrinsic apoptotic signaling pathway in response to endoplasmic reticulum stress	5/71	61/18862	3.30806e-06	0.000133002	7.30778e-05	23411/7157/10018/3708/596	5
GO:0098732	BP	GO:0098732	macromolecule deacylation	6/71	109/18862	3.42239e-06	0.000135739	7.45817e-05	9759/23186/10013/23411/9112/7157	6
GO:0001782	BP	GO:0001782	B cell homeostasis	4/71	28/18862	3.52439e-06	0.000137921	7.57805e-05	3091/836/10018/596	4
GO:0006469	BP	GO:0006469	negative regulation of protein kinase activity	8/71	243/18862	3.57471e-06	0.00013805	7.58512e-05	655/5728/1026/23411/207/5347/836/3480	8
GO:0045926	BP	GO:0045926	negative regulation of growth	8/71	245/18862	3.79794e-06	0.000144766	7.95412e-05	5465/5728/1026/23411/3091/694/7157/596	8
GO:0051960	BP	GO:0051960	regulation of nervous system development	10/71	422/18862	3.85918e-06	0.000145214	7.97876e-05	655/5728/3091/7074/4915/207/7157/2146/406/5604	10
GO:0048872	BP	GO:0048872	homeostasis of number of cells	8/71	249/18862	4.28007e-06	0.000159013	8.73693e-05	3146/23186/3091/207/836/2146/10018/596	8
GO:0001701	BP	GO:0001701	in utero embryonic development	9/71	335/18862	4.46787e-06	0.000163915	9.00629e-05	655/8648/3091/6615/207/4154/7157/10018/5604	9
GO:0062012	BP	GO:0062012	regulation of small molecule metabolic process	10/71	437/18862	5.25336e-06	0.000190353	0.000104589	5465/9759/3146/6667/23411/3091/654/6615/207/7157	10
GO:0032070	BP	GO:0032070	regulation of deoxyribonuclease activity	3/71	10/18862	6.01816e-06	0.000211317	0.000116108	3146/23411/207	3
GO:0050767	BP	GO:0050767	regulation of neurogenesis	9/71	348/18862	6.07945e-06	0.000211317	0.000116108	655/5728/3091/7074/4915/7157/2146/406/5604	9
GO:2001233	BP	GO:2001233	regulation of apoptotic signaling pathway	9/71	348/18862	6.07945e-06	0.000211317	0.000116108	5728/23411/3091/6615/207/7157/10018/2923/596	9
GO:0045736	BP	GO:0045736	negative regulation of cyclin-dependent protein serine/threonine kinase activity	4/71	32/18862	6.1199e-06	0.000211317	0.000116108	5728/1026/5347/836	4
GO:0009314	BP	GO:0009314	response to radiation	10/71	447/18862	6.40918e-06	0.000218732	0.000120182	1026/23411/3091/10276/9112/207/7157/836/4609/596	10
GO:1904030	BP	GO:1904030	negative regulation of cyclin-dependent protein kinase activity	4/71	33/18862	6.94427e-06	0.000234269	0.000128719	5728/1026/5347/836	4
GO:0070227	BP	GO:0070227	lymphocyte apoptotic process	5/71	71/18862	7.03189e-06	0.000234529	0.000128862	5728/3091/207/7157/10018	5
GO:0033673	BP	GO:0033673	negative regulation of kinase activity	8/71	267/18862	7.14508e-06	0.000235627	0.000129465	655/5728/1026/23411/207/5347/836/3480	8
GO:0045664	BP	GO:0045664	regulation of neuron differentiation	7/71	190/18862	7.27029e-06	0.000237092	0.00013027	655/8648/5728/654/7074/6935/596	7
GO:0030900	BP	GO:0030900	forebrain development	9/71	357/18862	7.46741e-06	0.000240845	0.000132332	8648/10092/5728/3091/6513/6867/4915/836/2146	9
GO:2001235	BP	GO:2001235	positive regulation of apoptotic signaling pathway	6/71	126/18862	7.91618e-06	0.000252543	0.00013876	5728/23411/7157/10018/2923/596	6
GO:0030522	BP	GO:0030522	intracellular receptor signaling pathway	8/71	274/18862	8.63072e-06	0.000272378	0.000149658	5465/2099/8648/10013/23411/51366/2146/406	8
GO:0043523	BP	GO:0043523	regulation of neuron apoptotic process	7/71	197/18862	9.20975e-06	0.000278782	0.000153177	9759/3091/4915/7157/836/10018/596	7
GO:0000422	BP	GO:0000422	autophagy of mitochondrion	5/71	75/18862	9.21359e-06	0.000278782	0.000153177	10013/3091/7157/9474/81631	5
GO:0043536	BP	GO:0043536	positive regulation of blood vessel endothelial cell migration	5/71	75/18862	9.21359e-06	0.000278782	0.000153177	3146/6667/23411/3091/207	5
GO:0061726	BP	GO:0061726	mitochondrion disassembly	5/71	75/18862	9.21359e-06	0.000278782	0.000153177	10013/3091/7157/9474/81631	5
GO:0043029	BP	GO:0043029	T cell homeostasis	4/71	36/18862	9.91159e-06	0.000296842	0.000163099	207/836/10018/596	4
GO:0030879	BP	GO:0030879	mammary gland development	6/71	132/18862	1.03386e-05	0.000306503	0.000168407	2099/8648/3091/207/10018/394	6
GO:0006342	BP	GO:0006342	chromatin silencing	5/71	77/18862	1.04861e-05	0.000307766	0.000169102	3146/23411/4524/648/2146	5
GO:0045913	BP	GO:0045913	positive regulation of carbohydrate metabolic process	5/71	78/18862	1.11717e-05	0.000322194	0.000177029	5465/3146/23411/3091/207	5
GO:0046890	BP	GO:0046890	regulation of lipid biosynthetic process	7/71	203/18862	1.11972e-05	0.000322194	0.000177029	5465/3358/6667/23411/654/6615/207	7
GO:0042542	BP	GO:0042542	response to hydrogen peroxide	6/71	135/18862	1.17571e-05	0.000327344	0.000179859	10013/23411/10276/836/2146/596	6
GO:0051384	BP	GO:0051384	response to glucocorticoid	6/71	135/18862	1.17571e-05	0.000327344	0.000179859	3146/1026/654/836/10018/596	6
GO:0048145	BP	GO:0048145	regulation of fibroblast proliferation	5/71	79/18862	1.18919e-05	0.000327344	0.000179859	2099/1026/648/7157/4609	5
GO:0090398	BP	GO:0090398	cellular senescence	5/71	79/18862	1.18919e-05	0.000327344	0.000179859	1026/23411/7157/406/5604	5
GO:0031396	BP	GO:0031396	regulation of protein ubiquitination	7/71	205/18862	1.19338e-05	0.000327344	0.000179859	5728/51366/9112/207/5347/648/9474	7
GO:0060485	BP	GO:0060485	mesenchyme development	8/71	287/18862	1.2087e-05	0.00032775	0.000180082	655/5728/3091/7074/6615/2146/4609/596	8
GO:0045598	BP	GO:0045598	regulation of fat cell differentiation	6/71	136/18862	1.22635e-05	0.00032775	0.000180082	655/3358/10013/23411/207/406	6
GO:0006109	BP	GO:0006109	regulation of carbohydrate metabolic process	7/71	206/18862	1.2317e-05	0.00032775	0.000180082	5465/9759/3146/23411/3091/207/7157	7
GO:0044262	BP	GO:0044262	cellular carbohydrate metabolic process	8/71	288/18862	1.23953e-05	0.00032775	0.000180082	5465/9759/5728/3146/23411/6513/207/7157	8
GO:0048144	BP	GO:0048144	fibroblast proliferation	5/71	80/18862	1.26478e-05	0.000331439	0.000182109	2099/1026/648/7157/4609	5
GO:0031331	BP	GO:0031331	positive regulation of cellular catabolic process	9/71	384/18862	1.33758e-05	0.000347416	0.000190887	5465/5728/3146/23411/3091/207/92140/5347/10018	9
GO:0002066	BP	GO:0002066	columnar/cuboidal epithelial cell development	4/71	39/18862	1.37225e-05	0.000353294	0.000194117	1026/3091/654/406	4
GO:0030902	BP	GO:0030902	hindbrain development	6/71	139/18862	1.38895e-05	0.000354484	0.000194771	655/8648/7157/2146/5604/596	6
GO:0010632	BP	GO:0010632	regulation of epithelial cell migration	8/71	293/18862	1.40385e-05	0.000355198	0.000195163	5728/3146/6667/10013/23411/3091/207/4163	8
GO:0062013	BP	GO:0062013	positive regulation of small molecule metabolic process	6/71	141/18862	1.50672e-05	0.000377967	0.000207673	5465/3146/23411/3091/654/207	6
GO:0018205	BP	GO:0018205	peptidyl-lysine modification	9/71	391/18862	1.54386e-05	0.000384003	0.00021099	9759/8648/10013/54790/23411/2122/7329/9474/2146	9
GO:1900407	BP	GO:1900407	regulation of cellular response to oxidative stress	5/71	84/18862	1.60541e-05	0.000395956	0.000217558	655/10013/23411/3091/207	5
GO:0010907	BP	GO:0010907	positive regulation of glucose metabolic process	4/71	41/18862	1.67999e-05	0.000410898	0.000225767	5465/3146/23411/207	4
GO:0010675	BP	GO:0010675	regulation of cellular carbohydrate metabolic process	6/71	144/18862	1.69838e-05	0.000411962	0.000226352	5465/9759/3146/23411/207/7157	6
GO:0045898	BP	GO:0045898	regulation of RNA polymerase II transcription preinitiation complex assembly	3/71	14/18862	1.80586e-05	0.000434444	0.000238704	2099/3146/7157	3
GO:0007568	BP	GO:0007568	aging	8/71	304/18862	1.83086e-05	0.000436877	0.000240041	5728/1026/23411/207/7157/406/5604/596	8
GO:2001020	BP	GO:2001020	regulation of response to DNA damage stimulus	7/71	221/18862	1.94037e-05	0.000459272	0.000252346	3146/23411/6615/51366/7157/4609/596	7
GO:0001558	BP	GO:0001558	regulation of cell growth	9/71	406/18862	2.07889e-05	0.000488122	0.000268198	5465/1026/23411/10276/694/207/2064/7157/596	9
GO:0036473	BP	GO:0036473	cell death in response to oxidative stress	5/71	89/18862	2.12729e-05	0.000495524	0.000272265	10013/23411/3091/207/596	5
GO:0016236	BP	GO:0016236	macroautophagy	8/71	311/18862	2.15578e-05	0.000498206	0.000273738	10013/23411/3091/207/7157/836/9474/81631	8
GO:0010821	BP	GO:0010821	regulation of mitochondrion organization	6/71	151/18862	2.2228e-05	0.000499368	0.000274377	10013/3091/207/7157/10018/596	6
GO:0008631	BP	GO:0008631	intrinsic apoptotic signaling pathway in response to oxidative stress	4/71	44/18862	2.23291e-05	0.000499368	0.000274377	23411/3091/207/596	4
GO:0042771	BP	GO:0042771	intrinsic apoptotic signaling pathway in response to DNA damage by p53 class mediator	4/71	44/18862	2.23291e-05	0.000499368	0.000274377	1026/23411/7157/596	4
GO:0060711	BP	GO:0060711	labyrinthine layer development	4/71	44/18862	2.23291e-05	0.000499368	0.000274377	655/8648/207/5604	4
GO:0043470	BP	GO:0043470	regulation of carbohydrate catabolic process	5/71	90/18862	2.24588e-05	0.000499368	0.000274377	5465/9759/3146/3091/7157	5
GO:1903131	BP	GO:1903131	mononuclear cell differentiation	9/71	411/18862	2.28915e-05	0.000505162	0.00027756	9759/3146/6932/2064/7157/9474/2146/4609/596	9
GO:0031960	BP	GO:0031960	response to corticosteroid	6/71	152/18862	2.30732e-05	0.000505373	0.000277676	3146/1026/654/836/10018/596	6
GO:0001837	BP	GO:0001837	epithelial to mesenchymal transition	6/71	153/18862	2.39442e-05	0.000520565	0.000286024	655/5728/3091/7074/6615/2146	6
GO:0014065	BP	GO:0014065	phosphatidylinositol 3-kinase signaling	6/71	154/18862	2.48415e-05	0.000536102	0.000294561	5728/23411/4915/207/2064/3480	6
GO:0051402	BP	GO:0051402	neuron apoptotic process	7/71	230/18862	2.50763e-05	0.000537218	0.000295174	9759/3091/4915/7157/836/10018/596	7
GO:0048762	BP	GO:0048762	mesenchymal cell differentiation	7/71	231/18862	2.57832e-05	0.000548359	0.000301295	655/5728/3091/7074/6615/2146/596	7
GO:1902882	BP	GO:1902882	regulation of response to oxidative stress	5/71	93/18862	2.63273e-05	0.000555904	0.00030544	655/10013/23411/3091/207	5
GO:0048146	BP	GO:0048146	positive regulation of fibroblast proliferation	4/71	46/18862	2.66897e-05	0.000559531	0.000307434	2099/1026/648/4609	4
GO:0045930	BP	GO:0045930	negative regulation of mitotic cell cycle	8/71	321/18862	2.70305e-05	0.000562656	0.000309151	655/5728/1026/694/5347/7157/2146/596	8
GO:0071216	BP	GO:0071216	cellular response to biotic stimulus	7/71	233/18862	2.72463e-05	0.000563154	0.000309424	3146/654/207/92140/7157/10018/7035	7
GO:0070242	BP	GO:0070242	thymocyte apoptotic process	3/71	16/18862	2.76327e-05	0.000565101	0.000310494	3091/7157/10018	3
GO:0045666	BP	GO:0045666	positive regulation of neuron differentiation	5/71	94/18862	2.77255e-05	0.000565101	0.000310494	655/8648/5728/654/6935	5
GO:2001243	BP	GO:2001243	negative regulation of intrinsic apoptotic signaling pathway	5/71	95/18862	2.91808e-05	0.00059066	0.000324537	23411/3091/6615/207/596	5
GO:0034614	BP	GO:0034614	cellular response to reactive oxygen species	6/71	159/18862	2.97435e-05	0.000597925	0.000328529	655/10013/23411/10276/207/2146	6
GO:0016241	BP	GO:0016241	regulation of macroautophagy	6/71	160/18862	3.08113e-05	0.000611021	0.000335724	10013/23411/3091/207/7157/836	6
GO:0043467	BP	GO:0043467	regulation of generation of precursor metabolites and energy	6/71	160/18862	3.08113e-05	0.000611021	0.000335724	5465/9759/3146/3091/207/7157	6
GO:0021761	BP	GO:0021761	limbic system development	5/71	98/18862	3.39049e-05	0.000667859	0.000366954	8648/10092/5728/836/2146	5
GO:0070231	BP	GO:0070231	T cell apoptotic process	4/71	49/18862	3.43597e-05	0.000672305	0.000369397	3091/207/7157/10018	4
GO:0043434	BP	GO:0043434	response to peptide hormone	9/71	435/18862	3.56902e-05	0.000693713	0.00038116	655/5465/5728/6667/23411/682/6513/207/3480	9
GO:0045765	BP	GO:0045765	regulation of angiogenesis	8/71	335/18862	3.66148e-05	0.000707002	0.000388461	3146/6667/23411/3091/694/92140/2064/8434	8
GO:0010717	BP	GO:0010717	regulation of epithelial to mesenchymal transition	5/71	100/18862	3.73697e-05	0.000716862	0.000393879	655/5728/7074/6615/2146	5
GO:0035265	BP	GO:0035265	organ growth	6/71	166/18862	3.7884e-05	0.00072201	0.000396708	5465/2099/5728/207/10018/596	6
GO:0000079	BP	GO:0000079	regulation of cyclin-dependent protein serine/threonine kinase activity	5/71	101/18862	3.92018e-05	0.000737546	0.000405244	5728/1026/207/5347/836	5
GO:0022037	BP	GO:0022037	metencephalon development	5/71	101/18862	3.92018e-05	0.000737546	0.000405244	8648/7157/2146/5604/596	5
GO:0010718	BP	GO:0010718	positive regulation of epithelial to mesenchymal transition	4/71	51/18862	4.02968e-05	0.000748551	0.00041129	655/7074/6615/2146	4
GO:1902893	BP	GO:1902893	regulation of pri-miRNA transcription by RNA polymerase II	4/71	51/18862	4.02968e-05	0.000748551	0.00041129	5465/9759/3091/7157	4
GO:1901342	BP	GO:1901342	regulation of vasculature development	8/71	341/18862	4.15158e-05	0.000763154	0.000419314	3146/6667/23411/3091/694/92140/2064/8434	8
GO:0006352	BP	GO:0006352	DNA-templated transcription, initiation	7/71	249/18862	4.1603e-05	0.000763154	0.000419314	5465/2099/5728/3146/1026/7157/7019	7
GO:0061614	BP	GO:0061614	pri-miRNA transcription by RNA polymerase II	4/71	52/18862	4.35312e-05	0.000793566	0.000436024	5465/9759/3091/7157	4
GO:0009896	BP	GO:0009896	positive regulation of catabolic process	9/71	450/18862	4.64348e-05	0.000838568	0.00046075	5465/5728/3146/23411/3091/207/92140/5347/10018	9
GO:0010332	BP	GO:0010332	response to gamma radiation	4/71	53/18862	4.69515e-05	0.000838568	0.00046075	1026/7157/4609/596	4
GO:1904029	BP	GO:1904029	regulation of cyclin-dependent protein kinase activity	5/71	105/18862	4.72366e-05	0.000838568	0.00046075	5728/1026/207/5347/836	5
GO:0070932	BP	GO:0070932	histone H3 deacetylation	3/71	19/18862	4.74284e-05	0.000838568	0.00046075	9759/10013/23411	3
GO:2000269	BP	GO:2000269	regulation of fibroblast apoptotic process	3/71	19/18862	4.74284e-05	0.000838568	0.00046075	694/7157/10018	3
GO:2000045	BP	GO:2000045	regulation of G1/S transition of mitotic cell cycle	6/71	174/18862	4.92832e-05	0.000866144	0.000475902	5728/1026/207/7157/2146/596	6
GO:0010676	BP	GO:0010676	positive regulation of cellular carbohydrate metabolic process	4/71	54/18862	5.0564e-05	0.000868257	0.000477063	5465/3146/23411/207	4
GO:0043525	BP	GO:0043525	positive regulation of neuron apoptotic process	4/71	54/18862	5.0564e-05	0.000868257	0.000477063	9759/7157/836/10018	4
GO:0010634	BP	GO:0010634	positive regulation of epithelial cell migration	6/71	175/18862	5.08825e-05	0.000868257	0.000477063	3146/6667/10013/23411/3091/207	6
GO:0045766	BP	GO:0045766	positive regulation of angiogenesis	6/71	175/18862	5.08825e-05	0.000868257	0.000477063	3146/6667/23411/3091/694/92140	6
GO:1904018	BP	GO:1904018	positive regulation of vasculature development	6/71	175/18862	5.08825e-05	0.000868257	0.000477063	3146/6667/23411/3091/694/92140	6
GO:0021987	BP	GO:0021987	cerebral cortex development	5/71	107/18862	5.17036e-05	0.000870924	0.000478528	8648/3091/6513/6867/4915	5
GO:1903008	BP	GO:1903008	organelle disassembly	5/71	107/18862	5.17036e-05	0.000870924	0.000478528	10013/3091/7157/9474/81631	5
GO:0010038	BP	GO:0010038	response to metal ion	8/71	352/18862	5.1929e-05	0.000870924	0.000478528	5728/3091/682/654/207/4547/836/596	8
GO:0001936	BP	GO:0001936	regulation of endothelial cell proliferation	6/71	177/18862	5.42061e-05	0.000896583	0.000492626	3146/6667/23411/3091/654/207	6
GO:0007565	BP	GO:0007565	female pregnancy	6/71	177/18862	5.42061e-05	0.000896583	0.000492626	2099/682/6513/207/8434/596	6
GO:0001836	BP	GO:0001836	release of cytochrome c from mitochondria	4/71	55/18862	5.43754e-05	0.000896583	0.000492626	207/7157/10018/596	4
GO:0046883	BP	GO:0046883	regulation of hormone secretion	7/71	260/18862	5.46921e-05	0.000896767	0.000492727	3358/3091/654/7074/6513/406/3708	7
GO:0007409	BP	GO:0007409	axonogenesis	9/71	460/18862	5.50253e-05	0.000897218	0.000492975	655/5728/10013/682/7074/4915/2064/5604/596	9
GO:1902176	BP	GO:1902176	negative regulation of oxidative stress-induced intrinsic apoptotic signaling pathway	3/71	20/18862	5.56475e-05	0.00090235	0.000495795	23411/3091/207	3
GO:0010631	BP	GO:0010631	epithelial cell migration	8/71	357/18862	5.73367e-05	0.000920595	0.00050582	5728/3146/6667/10013/23411/3091/207/4163	8
GO:0007548	BP	GO:0007548	sex differentiation	7/71	262/18862	5.74e-05	0.000920595	0.00050582	2099/8648/23411/654/836/10018/596	7
GO:0030098	BP	GO:0030098	lymphocyte differentiation	8/71	358/18862	5.84726e-05	0.000932702	0.000512472	9759/3146/6932/2064/7157/9474/2146/596	8
GO:0010948	BP	GO:0010948	negative regulation of cell cycle process	8/71	359/18862	5.96273e-05	0.00094598	0.000519767	655/5728/1026/5347/648/7157/2146/596	8
GO:0090132	BP	GO:0090132	epithelium migration	8/71	360/18862	6.0801e-05	0.000958158	0.000526459	5728/3146/6667/10013/23411/3091/207/4163	8
GO:0032872	BP	GO:0032872	regulation of stress-activated MAPK cascade	6/71	181/18862	6.13744e-05	0.000958158	0.000526459	3146/2122/207/4609/5604/3480	6
GO:0043409	BP	GO:0043409	negative regulation of MAPK cascade	6/71	181/18862	6.13744e-05	0.000958158	0.000526459	655/5728/2122/207/4609/3480	6
GO:0001933	BP	GO:0001933	negative regulation of protein phosphorylation	8/71	362/18862	6.32061e-05	0.000976368	0.000536464	655/5728/1026/23411/207/5347/836/3480	8
GO:0042692	BP	GO:0042692	muscle cell differentiation	8/71	362/18862	6.32061e-05	0.000976368	0.000536464	5465/9759/23411/207/836/9474/2146/596	8
GO:0007617	BP	GO:0007617	mating behavior	3/71	21/18862	6.47469e-05	0.000994933	0.000546665	9759/8648/5728	3
GO:0090130	BP	GO:0090130	tissue migration	8/71	365/18862	6.69622e-05	0.00101715	0.000558872	5728/3146/6667/10013/23411/3091/207/4163	8
GO:0030518	BP	GO:0030518	intracellular steroid hormone receptor signaling pathway	5/71	113/18862	6.70859e-05	0.00101715	0.000558872	2099/10013/23411/51366/406	5
GO:0070302	BP	GO:0070302	regulation of stress-activated protein kinase signaling cascade	6/71	184/18862	6.72325e-05	0.00101715	0.000558872	3146/2122/207/4609/5604/3480	6
GO:0051146	BP	GO:0051146	striated muscle cell differentiation	7/71	269/18862	6.77575e-05	0.00101984	0.000560348	5465/9759/207/836/9474/2146/596	7
GO:0001667	BP	GO:0001667	ameboidal-type cell migration	9/71	473/18862	6.81705e-05	0.00102082	0.000560887	655/5728/3146/6667/10013/23411/3091/207/4163	9
GO:0030308	BP	GO:0030308	negative regulation of cell growth	6/71	185/18862	6.92815e-05	0.001027	0.000564282	5465/1026/23411/694/7157/596	6
GO:0042110	BP	GO:0042110	T cell activation	9/71	474/18862	6.92829e-05	0.001027	0.000564282	3146/977/6932/207/2064/7157/836/9474/596	9
GO:0006367	BP	GO:0006367	transcription initiation from RNA polymerase II promoter	6/71	187/18862	7.35291e-05	0.00108429	0.000595764	5465/2099/5728/3146/1026/7157	6
GO:1903793	BP	GO:1903793	positive regulation of anion transport	9/71	478/18862	7.38872e-05	0.00108429	0.000595764	23411/3091/654/51366/207/2064/7157/9474/596	9
GO:0032069	BP	GO:0032069	regulation of nuclease activity	3/71	22/18862	7.47679e-05	0.00108636	0.000596897	3146/23411/207	3
GO:0050765	BP	GO:0050765	negative regulation of phagocytosis	3/71	22/18862	7.47679e-05	0.00108636	0.000596897	5728/3146/9474	3
GO:0090342	BP	GO:0090342	regulation of cell aging	4/71	60/18862	7.6651e-05	0.0011028	0.00060593	5728/23411/7157/406	4
GO:2001244	BP	GO:2001244	positive regulation of intrinsic apoptotic signaling pathway	4/71	60/18862	7.6651e-05	0.0011028	0.00060593	23411/7157/10018/596	4
GO:0000082	BP	GO:0000082	G1/S transition of mitotic cell cycle	7/71	275/18862	7.78092e-05	0.00111106	0.000610469	5728/1026/207/7157/2146/4609/596	7
GO:0022408	BP	GO:0022408	negative regulation of cell-cell adhesion	6/71	189/18862	7.79822e-05	0.00111106	0.000610469	5465/3146/654/207/2064/836	6
GO:0018107	BP	GO:0018107	peptidyl-threonine phosphorylation	5/71	118/18862	8.24153e-05	0.00116063	0.000637707	655/207/5347/5604/596	5
GO:0042752	BP	GO:0042752	regulation of circadian rhythm	5/71	118/18862	8.24153e-05	0.00116063	0.000637707	5465/9112/7157/2146/406	5
GO:0001935	BP	GO:0001935	endothelial cell proliferation	6/71	191/18862	8.26479e-05	0.00116063	0.000637707	3146/6667/23411/3091/654/207	6
GO:0032868	BP	GO:0032868	response to insulin	7/71	278/18862	8.32739e-05	0.00116385	0.000639477	5465/5728/6667/23411/6513/207/3480	7
GO:0048015	BP	GO:0048015	phosphatidylinositol-mediated signaling	6/71	192/18862	8.50628e-05	0.00117647	0.000646411	5728/23411/4915/207/2064/3480	6
GO:0033032	BP	GO:0033032	regulation of myeloid cell apoptotic process	3/71	23/18862	8.57512e-05	0.00117647	0.000646411	5728/23411/596	3
GO:0010906	BP	GO:0010906	regulation of glucose metabolic process	5/71	119/18862	8.57803e-05	0.00117647	0.000646411	5465/3146/23411/207/7157	5
GO:2000134	BP	GO:2000134	negative regulation of G1/S transition of mitotic cell cycle	5/71	119/18862	8.57803e-05	0.00117647	0.000646411	5728/1026/7157/2146/596	5
GO:0042698	BP	GO:0042698	ovulation cycle	4/71	62/18862	8.71916e-05	0.0011793	0.000647963	2099/8648/23411/836	4
GO:0051898	BP	GO:0051898	negative regulation of protein kinase B signaling	4/71	62/18862	8.71916e-05	0.0011793	0.000647963	5465/5728/23411/207	4
GO:0061912	BP	GO:0061912	selective autophagy	4/71	62/18862	8.71916e-05	0.0011793	0.000647963	10013/7157/9474/81631	4
GO:0010508	BP	GO:0010508	positive regulation of autophagy	5/71	120/18862	8.925e-05	0.0012016	0.000660218	3146/23411/3091/92140/10018	5
GO:0046651	BP	GO:0046651	lymphocyte proliferation	7/71	282/18862	9.1044e-05	0.00122016	0.000670413	3146/1026/977/2064/7157/836/596	7
GO:1901215	BP	GO:1901215	negative regulation of neuron death	6/71	195/18862	9.2647e-05	0.0012304	0.000676043	5465/23411/3091/4915/207/596	6
GO:1902806	BP	GO:1902806	regulation of cell cycle G1/S phase transition	6/71	195/18862	9.2647e-05	0.0012304	0.000676043	5728/1026/207/7157/2146/596	6
GO:0042063	BP	GO:0042063	gliogenesis	7/71	283/18862	9.30762e-05	0.00123053	0.000676115	5728/7074/4915/207/2064/2146/5604	7
GO:0043393	BP	GO:0043393	regulation of protein binding	6/71	196/18862	9.52913e-05	0.00124857	0.000686026	5465/9759/1026/7074/207/5347	6
GO:0048017	BP	GO:0048017	inositol lipid-mediated signaling	6/71	196/18862	9.52913e-05	0.00124857	0.000686026	5728/23411/4915/207/2064/3480	6
GO:0032943	BP	GO:0032943	mononuclear cell proliferation	7/71	285/18862	9.72517e-05	0.00126859	0.000697027	3146/1026/977/2064/7157/836/596	7
GO:0000423	BP	GO:0000423	mitophagy	3/71	24/18862	9.77371e-05	0.00126928	0.000697407	10013/7157/81631	3
GO:1902807	BP	GO:1902807	negative regulation of cell cycle G1/S phase transition	5/71	124/18862	0.000104222	0.00134754	0.000740402	5728/1026/7157/2146/596	5
GO:0071479	BP	GO:0071479	cellular response to ionizing radiation	4/71	65/18862	0.000104926	0.00135069	0.000742137	1026/23411/10276/7157	4
GO:0045814	BP	GO:0045814	negative regulation of gene expression, epigenetic	5/71	125/18862	0.000108249	0.00138739	0.000762297	3146/23411/4524/648/2146	5
GO:0051123	BP	GO:0051123	RNA polymerase II preinitiation complex assembly	3/71	25/18862	0.000110765	0.00140734	0.000773263	2099/3146/7157	3
GO:1903798	BP	GO:1903798	regulation of production of miRNAs involved in gene silencing by miRNA	3/71	25/18862	0.000110765	0.00140734	0.000773263	2099/7157/5604	3
GO:0018210	BP	GO:0018210	peptidyl-threonine modification	5/71	127/18862	0.000116662	0.0014752	0.000810545	655/207/5347/5604/596	5
GO:0032922	BP	GO:0032922	circadian regulation of gene expression	4/71	67/18862	0.000118116	0.0014752	0.000810545	5465/23411/9112/406	4
GO:0038034	BP	GO:0038034	signal transduction in absence of ligand	4/71	67/18862	0.000118116	0.0014752	0.000810545	207/836/10018/596	4
GO:0097192	BP	GO:0097192	extrinsic apoptotic signaling pathway in absence of ligand	4/71	67/18862	0.000118116	0.0014752	0.000810545	207/836/10018/596	4
GO:0044706	BP	GO:0044706	multi-multicellular organism process	6/71	204/18862	0.000118682	0.00147598	0.000810975	2099/682/6513/207/8434/596	6
GO:0007162	BP	GO:0007162	negative regulation of cell adhesion	7/71	295/18862	0.000120487	0.0014921	0.000819833	5465/5728/3146/654/207/2064/836	7
GO:0070920	BP	GO:0070920	regulation of production of small RNA involved in gene silencing by RNA	3/71	26/18862	0.000124875	0.00153681	0.000844396	2099/7157/5604	3
GO:1903201	BP	GO:1903201	regulation of oxidative stress-induced cell death	4/71	68/18862	0.000125144	0.00153681	0.000844396	10013/23411/3091/207	4
GO:0044843	BP	GO:0044843	cell cycle G1/S phase transition	7/71	298/18862	0.000128276	0.00155904	0.000856614	5728/1026/207/7157/2146/4609/596	7
GO:0001503	BP	GO:0001503	ossification	8/71	401/18862	0.000128548	0.00155904	0.000856614	655/9759/3091/654/6615/207/10492/596	8
GO:0002790	BP	GO:0002790	peptide secretion	8/71	401/18862	0.000128548	0.00155904	0.000856614	3358/3091/654/7074/6513/4547/406/3708	8
GO:0016571	BP	GO:0016571	histone methylation	5/71	130/18862	0.000130212	0.00157272	0.00086413	54790/23411/4524/2122/2146	5
GO:0019216	BP	GO:0019216	regulation of lipid metabolic process	8/71	402/18862	0.000130768	0.00157296	0.000864263	5465/3358/8648/6667/23411/654/6615/207	8
GO:0042770	BP	GO:0042770	signal transduction in response to DNA damage	5/71	131/18862	0.000134986	0.00161634	0.000888094	1026/23411/6615/5347/7157	5
GO:0090276	BP	GO:0090276	regulation of peptide hormone secretion	6/71	209/18862	0.000135475	0.00161634	0.000888094	3358/3091/7074/6513/406/3708	6
GO:0046879	BP	GO:0046879	hormone secretion	7/71	302/18862	0.000139294	0.00165517	0.000909431	3358/3091/654/7074/6513/406/3708	7
GO:0010595	BP	GO:0010595	positive regulation of endothelial cell migration	5/71	132/18862	0.000139893	0.00165559	0.000909664	3146/6667/23411/3091/207	5
GO:0008406	BP	GO:0008406	gonad development	6/71	212/18862	0.000146422	0.0017259	0.000948291	2099/8648/23411/836/10018/596	6
GO:0048568	BP	GO:0048568	embryonic organ development	8/71	412/18862	0.000154763	0.00180124	0.000989688	655/8648/3091/6615/207/7157/5887/5604	8
GO:0010039	BP	GO:0010039	response to iron ion	3/71	28/18862	0.000156496	0.00180124	0.000989688	3091/654/596	3
GO:0019098	BP	GO:0019098	reproductive behavior	3/71	28/18862	0.000156496	0.00180124	0.000989688	9759/8648/5728	3
GO:0033028	BP	GO:0033028	myeloid cell apoptotic process	3/71	28/18862	0.000156496	0.00180124	0.000989688	5728/23411/596	3
GO:1902175	BP	GO:1902175	regulation of oxidative stress-induced intrinsic apoptotic signaling pathway	3/71	28/18862	0.000156496	0.00180124	0.000989688	23411/3091/207	3
GO:1902253	BP	GO:1902253	regulation of intrinsic apoptotic signaling pathway by p53 class mediator	3/71	28/18862	0.000156496	0.00180124	0.000989688	23411/7157/596	3
GO:0002791	BP	GO:0002791	regulation of peptide secretion	7/71	308/18862	0.000157252	0.00180287	0.000990584	3358/3091/654/7074/6513/406/3708	7
GO:0060562	BP	GO:0060562	epithelial tube morphogenesis	7/71	309/18862	0.00016042	0.00183203	0.00100661	655/2099/3091/4524/836/4609/596	7
GO:0021766	BP	GO:0021766	hippocampus development	4/71	73/18862	0.000164904	0.00185825	0.00102101	8648/5728/836/2146	4
GO:0033077	BP	GO:0033077	T cell differentiation in thymus	4/71	73/18862	0.000164904	0.00185825	0.00102101	2064/7157/9474/596	4
GO:0033143	BP	GO:0033143	regulation of intracellular steroid hormone receptor signaling pathway	4/71	73/18862	0.000164904	0.00185825	0.00102101	2099/10013/23411/406	4
GO:0045137	BP	GO:0045137	development of primary sexual characteristics	6/71	217/18862	0.000166215	0.00185825	0.00102101	2099/8648/23411/836/10018/596	6
GO:0097191	BP	GO:0097191	extrinsic apoptotic signaling pathway	6/71	217/18862	0.000166215	0.00185825	0.00102101	5728/207/836/10018/2923/596	6
GO:1903322	BP	GO:1903322	positive regulation of protein modification by small protein conjugation or removal	5/71	137/18862	0.000166514	0.00185825	0.00102101	9759/5728/9112/5347/648	5
GO:0009914	BP	GO:0009914	hormone transport	7/71	312/18862	0.000170235	0.00188544	0.00103595	3358/3091/654/7074/6513/406/3708	7
GO:0070661	BP	GO:0070661	leukocyte proliferation	7/71	312/18862	0.000170235	0.00188544	0.00103595	3146/1026/977/2064/7157/836/596	7
GO:1903038	BP	GO:1903038	negative regulation of leukocyte cell-cell adhesion	5/71	138/18862	0.000172273	0.00189938	0.00104361	5465/3146/207/2064/836	5
GO:0071260	BP	GO:0071260	cellular response to mechanical stimulus	4/71	74/18862	0.000173834	0.00189938	0.00104361	9759/654/6513/207	4
GO:0071168	BP	GO:0071168	protein localization to chromatin	3/71	29/18862	0.000174083	0.00189938	0.00104361	2099/5347/2146	3
GO:1903579	BP	GO:1903579	negative regulation of ATP metabolic process	3/71	29/18862	0.000174083	0.00189938	0.00104361	5465/9759/7157	3
GO:0072332	BP	GO:0072332	intrinsic apoptotic signaling pathway by p53 class mediator	4/71	75/18862	0.000183108	0.00198765	0.00109211	1026/23411/7157/596	4
GO:0045444	BP	GO:0045444	fat cell differentiation	6/71	221/18862	0.000183527	0.00198765	0.00109211	655/3358/10013/23411/207/406	6
GO:0035148	BP	GO:0035148	tube formation	5/71	140/18862	0.000184246	0.0019881	0.00109236	655/3091/4524/836/10018	5
GO:0031056	BP	GO:0031056	regulation of histone modification	5/71	141/18862	0.000190466	0.00204768	0.0011251	23411/4524/51366/7157/9474	5
GO:0001649	BP	GO:0001649	osteoblast differentiation	6/71	223/18862	0.000192702	0.00205136	0.00112711	655/9759/654/6615/207/10492	6
GO:0001844	BP	GO:0001844	protein insertion into mitochondrial membrane involved in apoptotic signaling pathway	3/71	30/18862	0.000192904	0.00205136	0.00112711	7157/10018/596	3
GO:1902230	BP	GO:1902230	negative regulation of intrinsic apoptotic signaling pathway in response to DNA damage	3/71	30/18862	0.000192904	0.00205136	0.00112711	23411/6615/596	3
GO:0052548	BP	GO:0052548	regulation of endopeptidase activity	8/71	426/18862	0.000194367	0.00205945	0.00113156	3146/23411/207/8434/10018/5627/4609/7035	8
GO:0097549	BP	GO:0097549	chromatin organization involved in negative regulation of transcription	5/71	142/18862	0.000196845	0.0020782	0.00114186	3146/23411/4524/648/2146	5
GO:0001655	BP	GO:0001655	urogenital system development	7/71	320/18862	0.000198811	0.00208397	0.00114503	655/2099/5728/654/10018/4609/596	7
GO:0070371	BP	GO:0070371	ERK1 and ERK2 cascade	7/71	320/18862	0.000198811	0.00208397	0.00114503	3358/5728/3146/7074/2064/4609/5604	7
GO:0033135	BP	GO:0033135	regulation of peptidyl-serine phosphorylation	5/71	143/18862	0.000203385	0.00212433	0.00116721	5728/10013/4915/207/596	5
GO:1901797	BP	GO:1901797	negative regulation of signal transduction by p53 class mediator	3/71	31/18862	0.000212997	0.002209	0.00121373	23411/6615/596	3
GO:1903146	BP	GO:1903146	regulation of autophagy of mitochondrion	3/71	31/18862	0.000212997	0.002209	0.00121373	10013/3091/7157	3
GO:0002262	BP	GO:0002262	myeloid cell homeostasis	5/71	145/18862	0.000216963	0.0022422	0.00123198	3146/23186/3091/836/10018	5
GO:0010165	BP	GO:0010165	response to X-ray	3/71	32/18862	0.000234398	0.00239405	0.00131541	1026/7157/836	3
GO:0010660	BP	GO:0010660	regulation of muscle cell apoptotic process	4/71	80/18862	0.000234918	0.00239405	0.00131541	655/5728/23411/7157	4
GO:0070828	BP	GO:0070828	heterochromatin organization	4/71	80/18862	0.000234918	0.00239405	0.00131541	23411/6615/4524/2122	4
GO:2000106	BP	GO:2000106	regulation of leukocyte apoptotic process	4/71	80/18862	0.000234918	0.00239405	0.00131541	5728/23411/3091/7157	4
GO:0043535	BP	GO:0043535	regulation of blood vessel endothelial cell migration	5/71	150/18862	0.000253932	0.00257886	0.00141695	3146/6667/23411/3091/207	5
GO:0051090	BP	GO:0051090	regulation of DNA-binding transcription factor activity	8/71	444/18862	0.000257204	0.0025877	0.00142181	655/2099/9759/5728/23411/207/92140/2146	8
GO:0002065	BP	GO:0002065	columnar/cuboidal epithelial cell differentiation	4/71	82/18862	0.000258329	0.0025877	0.00142181	1026/3091/654/406	4
GO:0097061	BP	GO:0097061	dendritic spine organization	4/71	82/18862	0.000258329	0.0025877	0.00142181	5728/10013/7074/3480	4
GO:2001021	BP	GO:2001021	negative regulation of response to DNA damage stimulus	4/71	82/18862	0.000258329	0.0025877	0.00142181	23411/6615/51366/596	4
GO:0046661	BP	GO:0046661	male sex differentiation	5/71	153/18862	0.000278301	0.00277232	0.00152325	2099/8648/654/10018/596	5
GO:0043276	BP	GO:0043276	anoikis	3/71	34/18862	0.000281269	0.00277232	0.00152325	4915/207/596	3
GO:0043516	BP	GO:0043516	regulation of DNA damage response, signal transduction by p53 class mediator	3/71	34/18862	0.000281269	0.00277232	0.00152325	23411/6615/7157	3
GO:0051443	BP	GO:0051443	positive regulation of ubiquitin-protein transferase activity	3/71	34/18862	0.000281269	0.00277232	0.00152325	5728/5347/648	3
GO:0010657	BP	GO:0010657	muscle cell apoptotic process	4/71	84/18862	0.000283372	0.00277232	0.00152325	655/5728/23411/7157	4
GO:0010822	BP	GO:0010822	positive regulation of mitochondrion organization	4/71	84/18862	0.000283372	0.00277232	0.00152325	3091/7157/10018/596	4
GO:0042475	BP	GO:0042475	odontogenesis of dentin-containing tooth	4/71	84/18862	0.000283372	0.00277232	0.00152325	655/5465/682/10018	4
GO:0034401	BP	GO:0034401	chromatin organization involved in regulation of transcription	5/71	154/18862	0.000286807	0.0027966	0.00153659	3146/23411/4524/648/2146	5
GO:0046889	BP	GO:0046889	positive regulation of lipid biosynthetic process	4/71	85/18862	0.000296525	0.00288179	0.0015834	5465/3358/654/207	4
GO:0052547	BP	GO:0052547	regulation of peptidase activity	8/71	455/18862	0.000303203	0.00293697	0.00161371	3146/23411/207/8434/10018/5627/4609/7035	8
GO:0060260	BP	GO:0060260	regulation of transcription initiation from RNA polymerase II promoter	3/71	35/18862	0.00030681	0.00296213	0.00162754	2099/3146/7157	3
GO:0030217	BP	GO:0030217	T cell differentiation	6/71	246/18862	0.000326607	0.00314292	0.00172687	3146/6932/2064/7157/9474/596	6
GO:0006869	BP	GO:0006869	lipid transport	8/71	461/18862	0.000331005	0.00317483	0.00174441	5465/8648/23411/654/6513/4915/207/4547	8
GO:0051147	BP	GO:0051147	regulation of muscle cell differentiation	5/71	159/18862	0.000332333	0.00317719	0.0017457	5465/9759/23411/2146/596	5
GO:0030072	BP	GO:0030072	peptide hormone secretion	6/71	247/18862	0.000333754	0.00318041	0.00174747	3358/3091/7074/6513/406/3708	6
GO:0014020	BP	GO:0014020	primary neural tube formation	4/71	88/18862	0.000338615	0.00320592	0.00176149	655/3091/4524/836	4
GO:0034644	BP	GO:0034644	cellular response to UV	4/71	88/18862	0.000338615	0.00320592	0.00176149	1026/23411/7157/4609	4
GO:0014706	BP	GO:0014706	striated muscle tissue development	7/71	351/18862	0.000348436	0.00328829	0.00180675	655/5465/9759/5728/9474/406/596	7
GO:1901991	BP	GO:1901991	negative regulation of mitotic cell cycle phase transition	6/71	250/18862	0.000355935	0.00334829	0.00183972	5728/1026/5347/7157/2146/596	6
GO:0051052	BP	GO:0051052	regulation of DNA metabolic process	7/71	353/18862	0.000360551	0.00337549	0.00185466	3146/1026/23411/51366/207/7157/4609	7
GO:0070897	BP	GO:0070897	transcription preinitiation complex assembly	3/71	37/18862	0.000362276	0.00337549	0.00185466	2099/3146/7157	3
GO:1902229	BP	GO:1902229	regulation of intrinsic apoptotic signaling pathway in response to DNA damage	3/71	37/18862	0.000362276	0.00337549	0.00185466	23411/6615/596	3
GO:0070301	BP	GO:0070301	cellular response to hydrogen peroxide	4/71	90/18862	0.000368948	0.00342678	0.00188284	10013/23411/10276/2146	4
GO:1903034	BP	GO:1903034	regulation of response to wounding	5/71	164/18862	0.000383139	0.00353848	0.00194421	5728/3146/5627/5604/7035	5
GO:0050810	BP	GO:0050810	regulation of steroid biosynthetic process	4/71	91/18862	0.000384822	0.00353848	0.00194421	6667/23411/654/6615	4
GO:0106027	BP	GO:0106027	neuron projection organization	4/71	91/18862	0.000384822	0.00353848	0.00194421	5728/10013/7074/3480	4
GO:0051098	BP	GO:0051098	regulation of binding	7/71	357/18862	0.000385797	0.00353848	0.00194421	5465/9759/3146/1026/7074/207/5347	7
GO:0007618	BP	GO:0007618	mating	3/71	38/18862	0.000392269	0.0035755	0.00196455	9759/8648/5728	3
GO:0051154	BP	GO:0051154	negative regulation of striated muscle cell differentiation	3/71	38/18862	0.000392269	0.0035755	0.00196455	5465/9759/2146	3
GO:1901216	BP	GO:1901216	positive regulation of neuron death	4/71	92/18862	0.000401178	0.00364538	0.00200295	9759/7157/836/10018	4
GO:0008585	BP	GO:0008585	female gonad development	4/71	93/18862	0.000418026	0.00377509	0.00207422	2099/23411/836/596	4
GO:0051153	BP	GO:0051153	regulation of striated muscle cell differentiation	4/71	93/18862	0.000418026	0.00377509	0.00207422	5465/9759/2146/596	4
GO:0021549	BP	GO:0021549	cerebellum development	4/71	94/18862	0.000435372	0.0039077	0.00214708	8648/7157/2146/5604	4
GO:0097194	BP	GO:0097194	execution phase of apoptosis	4/71	94/18862	0.000435372	0.0039077	0.00214708	3146/207/7157/836	4
GO:0051403	BP	GO:0051403	stress-activated MAPK cascade	6/71	261/18862	0.000447328	0.00400277	0.00219931	3146/2122/207/4609/5604/3480	6
GO:0006479	BP	GO:0006479	protein methylation	5/71	170/18862	0.000451623	0.00401538	0.00220624	54790/23411/4524/2122/2146	5
GO:0008213	BP	GO:0008213	protein alkylation	5/71	170/18862	0.000451623	0.00401538	0.00220624	54790/23411/4524/2122/2146	5
GO:0009306	BP	GO:0009306	protein secretion	7/71	367/18862	0.000455155	0.00401538	0.00220624	3091/654/7074/6513/4547/406/3708	7
GO:0045862	BP	GO:0045862	positive regulation of proteolysis	7/71	367/18862	0.000455155	0.00401538	0.00220624	5728/3146/23411/207/5347/10018/4609	7
GO:0098760	BP	GO:0098760	response to interleukin-7	3/71	40/18862	0.000456946	0.00401538	0.00220624	3146/2923/5887	3
GO:0098761	BP	GO:0098761	cellular response to interleukin-7	3/71	40/18862	0.000456946	0.00401538	0.00220624	3146/2923/5887	3
GO:0035592	BP	GO:0035592	establishment of protein localization to extracellular region	7/71	368/18862	0.000462606	0.00405298	0.0022269	3091/654/7074/6513/4547/406/3708	7
GO:0072331	BP	GO:0072331	signal transduction by p53 class mediator	6/71	263/18862	0.000465751	0.00406839	0.00223537	1026/23411/6615/207/7157/596	6
GO:0001841	BP	GO:0001841	neural tube formation	4/71	96/18862	0.000471598	0.00409509	0.00225004	655/3091/4524/836	4
GO:0003300	BP	GO:0003300	cardiac muscle hypertrophy	4/71	96/18862	0.000471598	0.00409509	0.00225004	5465/9759/7074/2146	4
GO:0060537	BP	GO:0060537	muscle tissue development	7/71	371/18862	0.000485546	0.00420377	0.00230975	655/5465/9759/5728/9474/406/596	7
GO:0046545	BP	GO:0046545	development of primary female sexual characteristics	4/71	97/18862	0.000490494	0.00423203	0.00232528	2099/23411/836/596	4
GO:0030850	BP	GO:0030850	prostate gland development	3/71	41/18862	0.000491694	0.00423203	0.00232528	655/2099/5728	3
GO:1901988	BP	GO:1901988	negative regulation of cell cycle phase transition	6/71	268/18862	0.000514407	0.00441044	0.00242331	5728/1026/5347/7157/2146/596	6
GO:0043534	BP	GO:0043534	blood vessel endothelial cell migration	5/71	175/18862	0.000515428	0.00441044	0.00242331	3146/6667/23411/3091/207	5
GO:0071692	BP	GO:0071692	protein localization to extracellular region	7/71	375/18862	0.000517538	0.00441562	0.00242616	3091/654/7074/6513/4547/406/3708	7
GO:0014897	BP	GO:0014897	striated muscle hypertrophy	4/71	99/18862	0.000529894	0.00450794	0.00247688	5465/9759/7074/2146	4
GO:0043433	BP	GO:0043433	negative regulation of DNA-binding transcription factor activity	5/71	177/18862	0.000542764	0.00459081	0.00252242	655/2099/9759/23411/2146	5
GO:1901796	BP	GO:1901796	regulation of signal transduction by p53 class mediator	5/71	177/18862	0.000542764	0.00459081	0.00252242	23411/6615/207/7157/596	5
GO:0005996	BP	GO:0005996	monosaccharide metabolic process	6/71	272/18862	0.000556113	0.00468283	0.00257298	5465/3146/23411/6513/207/7157	6
GO:0050796	BP	GO:0050796	regulation of insulin secretion	5/71	178/18862	0.000556834	0.00468283	0.00257298	3091/7074/6513/406/3708	5
GO:0022602	BP	GO:0022602	ovulation cycle process	3/71	43/18862	0.000566172	0.00470741	0.00258648	2099/23411/836	3
GO:0035094	BP	GO:0035094	response to nicotine	3/71	43/18862	0.000566172	0.00470741	0.00258648	5465/836/596	3
GO:0046677	BP	GO:0046677	response to antibiotic	3/71	43/18862	0.000566172	0.00470741	0.00258648	7157/836/2146	3
GO:2000142	BP	GO:2000142	regulation of DNA-templated transcription, initiation	3/71	43/18862	0.000566172	0.00470741	0.00258648	2099/3146/7157	3
GO:0014812	BP	GO:0014812	muscle cell migration	4/71	101/18862	0.000571497	0.00471164	0.0025888	9759/10092/10276/596	4
GO:0014896	BP	GO:0014896	muscle hypertrophy	4/71	101/18862	0.000571497	0.00471164	0.0025888	5465/9759/7074/2146	4
GO:2000379	BP	GO:2000379	positive regulation of reactive oxygen species metabolic process	4/71	101/18862	0.000571497	0.00471164	0.0025888	9759/1026/207/7157	4
GO:0034504	BP	GO:0034504	protein localization to nucleus	6/71	275/18862	0.000589085	0.00484303	0.002661	655/1026/51366/207/5347/7157	6
GO:0046620	BP	GO:0046620	regulation of organ growth	4/71	102/18862	0.000593146	0.0048628	0.00267186	5465/5728/207/10018	4
GO:0031098	BP	GO:0031098	stress-activated protein kinase signaling cascade	6/71	276/18862	0.000600407	0.00490862	0.00269703	3146/2122/207/4609/5604/3480	6
GO:0090199	BP	GO:0090199	regulation of release of cytochrome c from mitochondria	3/71	44/18862	0.000605966	0.0049403	0.00271444	207/7157/10018	3
GO:0015911	BP	GO:0015911	long-chain fatty acid import across plasma membrane	2/71	10/18862	0.00061651	0.00495741	0.00272384	6513/207	2
GO:0045792	BP	GO:0045792	negative regulation of cell size	2/71	10/18862	0.00061651	0.00495741	0.00272384	5728/207	2
GO:0060736	BP	GO:0060736	prostate gland growth	2/71	10/18862	0.00061651	0.00495741	0.00272384	2099/5728	2
GO:0072203	BP	GO:0072203	cell proliferation involved in metanephros development	2/71	10/18862	0.00061651	0.00495741	0.00272384	655/4609	2
GO:1902237	BP	GO:1902237	positive regulation of endoplasmic reticulum stress-induced intrinsic apoptotic signaling pathway	2/71	10/18862	0.00061651	0.00495741	0.00272384	23411/10018	2
GO:0043542	BP	GO:0043542	endothelial cell migration	6/71	278/18862	0.000623558	0.00500039	0.00274746	5728/3146/6667/23411/3091/207	6
GO:0050708	BP	GO:0050708	regulation of protein secretion	6/71	279/18862	0.000635391	0.00508139	0.00279197	3091/654/7074/6513/406/3708	6
GO:0031018	BP	GO:0031018	endocrine pancreas development	3/71	45/18862	0.000647504	0.00509497	0.00279942	654/207/406	3
GO:0031057	BP	GO:0031057	negative regulation of histone modification	3/71	45/18862	0.000647504	0.00509497	0.00279942	23411/51366/9474	3
GO:0032007	BP	GO:0032007	negative regulation of TOR signaling	3/71	45/18862	0.000647504	0.00509497	0.00279942	23411/3091/406	3
GO:0045601	BP	GO:0045601	regulation of endothelial cell differentiation	3/71	45/18862	0.000647504	0.00509497	0.00279942	654/694/6935	3
GO:0048512	BP	GO:0048512	circadian behavior	3/71	45/18862	0.000647504	0.00509497	0.00279942	5728/9112/7157	3
GO:0048538	BP	GO:0048538	thymus development	3/71	45/18862	0.000647504	0.00509497	0.00279942	10018/5604/596	3
GO:1901653	BP	GO:1901653	cellular response to peptide	7/71	391/18862	0.000662753	0.00517646	0.0028442	5728/6667/23411/207/7157/10018/3480	7
GO:0009749	BP	GO:0009749	response to glucose	5/71	185/18862	0.000663151	0.00517646	0.0028442	5728/3091/7074/836/3480	5
GO:1902275	BP	GO:1902275	regulation of chromatin organization	5/71	185/18862	0.000663151	0.00517646	0.0028442	23411/4524/51366/7157/9474	5
GO:0016579	BP	GO:0016579	protein deubiquitination	6/71	283/18862	0.000684478	0.0053233	0.00292488	2099/5728/3091/7157/4609/5887	6
GO:0030330	BP	GO:0030330	DNA damage response, signal transduction by p53 class mediator	4/71	106/18862	0.000685591	0.0053233	0.00292488	1026/23411/6615/7157	4
GO:0007622	BP	GO:0007622	rhythmic behavior	3/71	46/18862	0.000690816	0.00533565	0.00293166	5728/9112/7157	3
GO:0031648	BP	GO:0031648	protein destabilization	3/71	46/18862	0.000690816	0.00533565	0.00293166	10013/23411/5347	3
GO:0033138	BP	GO:0033138	positive regulation of peptidyl-serine phosphorylation	4/71	107/18862	0.000710208	0.0054567	0.00299818	10013/4915/207/596	4
GO:0034968	BP	GO:0034968	histone lysine methylation	4/71	107/18862	0.000710208	0.0054567	0.00299818	54790/23411/2122/2146	4
GO:0006289	BP	GO:0006289	nucleotide-excision repair	4/71	108/18862	0.000735444	0.00562491	0.0030906	3146/23411/7157/5887	4
GO:0010662	BP	GO:0010662	regulation of striated muscle cell apoptotic process	3/71	47/18862	0.000735934	0.00562491	0.0030906	655/5728/7157	3
GO:0009746	BP	GO:0009746	response to hexose	5/71	190/18862	0.000747925	0.00565686	0.00310815	5728/3091/7074/836/3480	5
GO:0045899	BP	GO:0045899	positive regulation of RNA polymerase II transcription preinitiation complex assembly	2/71	11/18862	0.000751678	0.00565686	0.00310815	2099/7157	2
GO:0048742	BP	GO:0048742	regulation of skeletal muscle fiber development	2/71	11/18862	0.000751678	0.00565686	0.00310815	9759/596	2
GO:0070243	BP	GO:0070243	regulation of thymocyte apoptotic process	2/71	11/18862	0.000751678	0.00565686	0.00310815	3091/7157	2
GO:0070933	BP	GO:0070933	histone H4 deacetylation	2/71	11/18862	0.000751678	0.00565686	0.00310815	9759/23186	2
GO:2001053	BP	GO:2001053	regulation of mesenchymal cell apoptotic process	2/71	11/18862	0.000751678	0.00565686	0.00310815	655/3091	2
GO:0071478	BP	GO:0071478	cellular response to radiation	5/71	191/18862	0.000765809	0.00574846	0.00315848	1026/23411/10276/7157/4609	5
GO:0042149	BP	GO:0042149	cellular response to glucose starvation	3/71	48/18862	0.000782886	0.00581079	0.00319273	6513/7157/596	3
GO:0051204	BP	GO:0051204	protein insertion into mitochondrial membrane	3/71	48/18862	0.000782886	0.00581079	0.00319273	7157/10018/596	3
GO:1902003	BP	GO:1902003	regulation of amyloid-beta formation	3/71	48/18862	0.000782886	0.00581079	0.00319273	6667/4915/836	3
GO:1990090	BP	GO:1990090	cellular response to nerve growth factor stimulus	3/71	48/18862	0.000782886	0.00581079	0.00319273	5728/4915/207	3
GO:0031099	BP	GO:0031099	regeneration	5/71	192/18862	0.000784011	0.00581079	0.00319273	5728/1026/2146/5604/596	5
GO:0046660	BP	GO:0046660	female sex differentiation	4/71	111/18862	0.000814959	0.00602495	0.0033104	2099/23411/836/596	4
GO:0032873	BP	GO:0032873	negative regulation of stress-activated MAPK cascade	3/71	49/18862	0.000831703	0.00610262	0.00335308	2122/207/4609	3
GO:0070303	BP	GO:0070303	negative regulation of stress-activated protein kinase signaling cascade	3/71	49/18862	0.000831703	0.00610262	0.00335308	2122/207/4609	3
GO:0072132	BP	GO:0072132	mesenchyme morphogenesis	3/71	49/18862	0.000831703	0.00610262	0.00335308	655/6615/4609	3
GO:0042098	BP	GO:0042098	T cell proliferation	5/71	195/18862	0.00084056	0.00612253	0.00336402	3146/977/2064/7157/836	5
GO:0030278	BP	GO:0030278	regulation of ossification	4/71	112/18862	0.000842761	0.00612253	0.00336402	655/3091/654/596	4
GO:0030326	BP	GO:0030326	embryonic limb morphogenesis	4/71	112/18862	0.000842761	0.00612253	0.00336402	655/4154/8434/10018	4
GO:0035113	BP	GO:0035113	embryonic appendage morphogenesis	4/71	112/18862	0.000842761	0.00612253	0.00336402	655/4154/8434/10018	4
GO:1903829	BP	GO:1903829	positive regulation of cellular protein localization	6/71	295/18862	0.000849564	0.00615672	0.0033828	51366/207/2064/5347/7157/596	6
GO:0034284	BP	GO:0034284	response to monosaccharide	5/71	196/18862	0.000860069	0.0062175	0.00341619	5728/3091/7074/836/3480	5
GO:0034976	BP	GO:0034976	response to endoplasmic reticulum stress	6/71	296/18862	0.000864596	0.00623486	0.00342574	23411/7157/10018/2923/3708/596	6
GO:0016052	BP	GO:0016052	carbohydrate catabolic process	5/71	197/18862	0.000879915	0.00627091	0.00344554	5465/9759/3146/3091/7157	5
GO:0071222	BP	GO:0071222	cellular response to lipopolysaccharide	5/71	197/18862	0.000879915	0.00627091	0.00344554	3146/654/207/92140/7035	5
GO:0010658	BP	GO:0010658	striated muscle cell apoptotic process	3/71	50/18862	0.000882414	0.00627091	0.00344554	655/5728/7157	3
GO:0045912	BP	GO:0045912	negative regulation of carbohydrate metabolic process	3/71	50/18862	0.000882414	0.00627091	0.00344554	5465/9759/7157	3
GO:1903202	BP	GO:1903202	negative regulation of oxidative stress-induced cell death	3/71	50/18862	0.000882414	0.00627091	0.00344554	23411/3091/207	3
GO:1990089	BP	GO:1990089	response to nerve growth factor	3/71	50/18862	0.000882414	0.00627091	0.00344554	5728/4915/207	3
GO:0006983	BP	GO:0006983	ER overload response	2/71	12/18862	0.000899819	0.00627688	0.00344882	7157/10018	2
GO:0032352	BP	GO:0032352	positive regulation of hormone metabolic process	2/71	12/18862	0.000899819	0.00627688	0.00344882	3091/654	2
GO:0043471	BP	GO:0043471	regulation of cellular carbohydrate catabolic process	2/71	12/18862	0.000899819	0.00627688	0.00344882	3146/7157	2
GO:0051095	BP	GO:0051095	regulation of helicase activity	2/71	12/18862	0.000899819	0.00627688	0.00344882	23411/7157	2
GO:0060442	BP	GO:0060442	branching involved in prostate gland morphogenesis	2/71	12/18862	0.000899819	0.00627688	0.00344882	655/2099	2
GO:0097152	BP	GO:0097152	mesenchymal cell apoptotic process	2/71	12/18862	0.000899819	0.00627688	0.00344882	655/3091	2
GO:1903800	BP	GO:1903800	positive regulation of production of miRNAs involved in gene silencing by miRNA	2/71	12/18862	0.000899819	0.00627688	0.00344882	7157/5604	2
GO:0001838	BP	GO:0001838	embryonic epithelial tube formation	4/71	114/18862	0.000900363	0.00627688	0.00344882	655/3091/4524/836	4
GO:0070646	BP	GO:0070646	protein modification by small protein removal	6/71	300/18862	0.000926789	0.00644579	0.00354163	2099/5728/3091/7157/4609/5887	6
GO:0070372	BP	GO:0070372	regulation of ERK1 and ERK2 cascade	6/71	301/18862	0.000942863	0.00654209	0.00359454	3358/5728/3146/7074/2064/5604	6
GO:0031103	BP	GO:0031103	axon regeneration	3/71	52/18862	0.000989629	0.00681822	0.00374626	5728/5604/596	3
GO:0035196	BP	GO:0035196	production of miRNAs involved in gene silencing by miRNA	3/71	52/18862	0.000989629	0.00681822	0.00374626	2099/7157/5604	3
GO:2000772	BP	GO:2000772	regulation of cellular senescence	3/71	52/18862	0.000989629	0.00681822	0.00374626	23411/7157/406	3
GO:0030099	BP	GO:0030099	myeloid cell differentiation	7/71	419/18862	0.000993393	0.00682813	0.0037517	3146/23186/54790/23411/3091/836/4609	7
GO:0043414	BP	GO:0043414	macromolecule methylation	6/71	305/18862	0.00100932	0.0069214	0.00380296	54790/23411/4524/2122/2146/4609	6
GO:0008637	BP	GO:0008637	apoptotic mitochondrial changes	4/71	118/18862	0.0010238	0.00698805	0.00383958	207/7157/10018/596	4
GO:0031398	BP	GO:0031398	positive regulation of protein ubiquitination	4/71	118/18862	0.0010238	0.00698805	0.00383958	5728/9112/5347/648	4
GO:0043405	BP	GO:0043405	regulation of MAP kinase activity	6/71	307/18862	0.00104388	0.00706021	0.00387922	655/7074/2064/2146/5604/3480	6
GO:0051438	BP	GO:0051438	regulation of ubiquitin-protein transferase activity	3/71	53/18862	0.00104619	0.00706021	0.00387922	5728/5347/648	3
GO:0090151	BP	GO:0090151	establishment of protein localization to mitochondrial membrane	3/71	53/18862	0.00104619	0.00706021	0.00387922	7157/10018/596	3
GO:0043281	BP	GO:0043281	regulation of cysteine-type endopeptidase activity involved in apoptotic process	5/71	205/18862	0.00105122	0.00706021	0.00387922	3146/23411/207/10018/4609	5
GO:1903578	BP	GO:1903578	regulation of ATP metabolic process	4/71	119/18862	0.00105643	0.00706021	0.00387922	5465/9759/3091/7157	4
GO:0006995	BP	GO:0006995	cellular response to nitrogen starvation	2/71	13/18862	0.00106084	0.00706021	0.00387922	9474/81631	2
GO:0043562	BP	GO:0043562	cellular response to nitrogen levels	2/71	13/18862	0.00106084	0.00706021	0.00387922	9474/81631	2
GO:0048070	BP	GO:0048070	regulation of developmental pigmentation	2/71	13/18862	0.00106084	0.00706021	0.00387922	10018/596	2
GO:0060576	BP	GO:0060576	intestinal epithelial cell development	2/71	13/18862	0.00106084	0.00706021	0.00387922	1026/3091	2
GO:0071236	BP	GO:0071236	cellular response to antibiotic	2/71	13/18862	0.00106084	0.00706021	0.00387922	7157/2146	2
GO:1904668	BP	GO:1904668	positive regulation of ubiquitin protein ligase activity	2/71	13/18862	0.00106084	0.00706021	0.00387922	5728/5347	2
GO:0007204	BP	GO:0007204	positive regulation of cytosolic calcium ion concentration	6/71	310/18862	0.00109741	0.00723964	0.00397781	2099/3358/3146/9474/3708/596	6
GO:0018105	BP	GO:0018105	peptidyl-serine phosphorylation	6/71	310/18862	0.00109741	0.00723964	0.00397781	5728/10013/4915/207/5347/596	6
GO:0002064	BP	GO:0002064	epithelial cell development	5/71	207/18862	0.00109766	0.00723964	0.00397781	2099/1026/3091/654/406	5
GO:0030073	BP	GO:0030073	insulin secretion	5/71	207/18862	0.00109766	0.00723964	0.00397781	3091/7074/6513/406/3708	5
GO:0070228	BP	GO:0070228	regulation of lymphocyte apoptotic process	3/71	54/18862	0.00110476	0.00727008	0.00399454	5728/3091/7157	3
GO:0071902	BP	GO:0071902	positive regulation of protein serine/threonine kinase activity	6/71	311/18862	0.00111571	0.00732576	0.00402513	23411/7074/207/2064/2146/5604	6
GO:0010975	BP	GO:0010975	regulation of neuron projection development	7/71	428/18862	0.00112358	0.00736093	0.00404445	655/5728/7074/4915/207/2146/5604	7
GO:0009895	BP	GO:0009895	negative regulation of catabolic process	6/71	312/18862	0.00113425	0.00739784	0.00406473	5465/9759/207/7157/10492/596	6
GO:0051222	BP	GO:0051222	positive regulation of protein transport	6/71	312/18862	0.00113425	0.00739784	0.00406473	3091/654/51366/2064/7157/596	6
GO:0071219	BP	GO:0071219	cellular response to molecule of bacterial origin	5/71	209/18862	0.00114561	0.00745538	0.00409635	3146/654/207/92140/7035	5
GO:0019218	BP	GO:0019218	regulation of steroid metabolic process	4/71	122/18862	0.00115869	0.00749066	0.00411573	6667/23411/654/6615	4
GO:0031929	BP	GO:0031929	TOR signaling	4/71	122/18862	0.00115869	0.00749066	0.00411573	23411/3091/207/406	4
GO:0035270	BP	GO:0035270	endocrine system development	4/71	122/18862	0.00115869	0.00749066	0.00411573	654/207/406/5604	4
GO:0097345	BP	GO:0097345	mitochondrial outer membrane permeabilization	3/71	55/18862	0.00116535	0.00749876	0.00412018	7157/10018/596	3
GO:1902991	BP	GO:1902991	regulation of amyloid precursor protein catabolic process	3/71	55/18862	0.00116535	0.00749876	0.00412018	6667/4915/836	3
GO:0006006	BP	GO:0006006	glucose metabolic process	5/71	210/18862	0.00117016	0.00749876	0.00412018	5465/3146/23411/207/7157	5
GO:0010001	BP	GO:0010001	glial cell differentiation	5/71	210/18862	0.00117016	0.00749876	0.00412018	5728/4915/207/2064/5604	5
GO:0018022	BP	GO:0018022	peptidyl-lysine methylation	4/71	123/18862	0.00119427	0.00761994	0.00418677	54790/23411/2122/2146	4
GO:0042476	BP	GO:0042476	odontogenesis	4/71	123/18862	0.00119427	0.00761994	0.00418677	655/5465/682/10018	4
GO:0031050	BP	GO:0031050	dsRNA processing	3/71	56/18862	0.00122801	0.00769351	0.00422719	2099/7157/5604	3
GO:0060135	BP	GO:0060135	maternal process involved in female pregnancy	3/71	56/18862	0.00122801	0.00769351	0.00422719	2099/682/207	3
GO:0070918	BP	GO:0070918	production of small RNA involved in gene silencing by RNA	3/71	56/18862	0.00122801	0.00769351	0.00422719	2099/7157/5604	3
GO:0042552	BP	GO:0042552	myelination	4/71	124/18862	0.0012306	0.00769351	0.00422719	5728/4915/207/2064	4
GO:0034349	BP	GO:0034349	glial cell apoptotic process	2/71	14/18862	0.00123463	0.00769351	0.00422719	7157/836	2
GO:0045475	BP	GO:0045475	locomotor rhythm	2/71	14/18862	0.00123463	0.00769351	0.00422719	5728/9112	2
GO:0045820	BP	GO:0045820	negative regulation of glycolytic process	2/71	14/18862	0.00123463	0.00769351	0.00422719	5465/9759	2
GO:0060644	BP	GO:0060644	mammary gland epithelial cell differentiation	2/71	14/18862	0.00123463	0.00769351	0.00422719	3091/207	2
GO:0090239	BP	GO:0090239	regulation of histone H4 acetylation	2/71	14/18862	0.00123463	0.00769351	0.00422719	23411/9474	2
GO:1901722	BP	GO:1901722	regulation of cell proliferation involved in kidney development	2/71	14/18862	0.00123463	0.00769351	0.00422719	655/4609	2
GO:1902894	BP	GO:1902894	negative regulation of pri-miRNA transcription by RNA polymerase II	2/71	14/18862	0.00123463	0.00769351	0.00422719	5465/9759	2
GO:0022407	BP	GO:0022407	regulation of cell-cell adhesion	7/71	437/18862	0.00126684	0.00785184	0.00431418	655/5465/3146/654/207/2064/836	7
GO:0072175	BP	GO:0072175	epithelial tube formation	4/71	125/18862	0.0012677	0.00785184	0.00431418	655/3091/4524/836	4
GO:0048638	BP	GO:0048638	regulation of developmental growth	6/71	319/18862	0.00127074	0.00785184	0.00431418	5465/5728/1026/207/10018/596	6
GO:0051235	BP	GO:0051235	maintenance of location	6/71	319/18862	0.00127074	0.00785184	0.00431418	5465/3358/23411/207/9474/3708	6
GO:0034205	BP	GO:0034205	amyloid-beta formation	3/71	57/18862	0.00129276	0.00797109	0.00437971	6667/4915/836	3
GO:1901990	BP	GO:1901990	regulation of mitotic cell cycle phase transition	7/71	439/18862	0.00130054	0.00799976	0.00439546	5728/1026/207/5347/7157/2146/596	7
GO:0007272	BP	GO:0007272	ensheathment of neurons	4/71	126/18862	0.00130558	0.00799976	0.00439546	5728/4915/207/2064	4
GO:0008366	BP	GO:0008366	axon ensheathment	4/71	126/18862	0.00130558	0.00799976	0.00439546	5728/4915/207/2064	4
GO:0014066	BP	GO:0014066	regulation of phosphatidylinositol 3-kinase signaling	4/71	127/18862	0.00134425	0.00820242	0.00450681	5728/23411/4915/3480	4
GO:1905477	BP	GO:1905477	positive regulation of protein localization to membrane	4/71	127/18862	0.00134425	0.00820242	0.00450681	207/2064/7157/596	4
GO:0002011	BP	GO:0002011	morphogenesis of an epithelial sheet	3/71	58/18862	0.00135961	0.00824475	0.00453007	655/5728/977	3
GO:0031102	BP	GO:0031102	neuron projection regeneration	3/71	58/18862	0.00135961	0.00824475	0.00453007	5728/5604/596	3
GO:0031663	BP	GO:0031663	lipopolysaccharide-mediated signaling pathway	3/71	58/18862	0.00135961	0.00824475	0.00453007	654/207/92140	3
GO:0032496	BP	GO:0032496	response to lipopolysaccharide	6/71	326/18862	0.00141949	0.00840913	0.00462039	3146/654/207/92140/836/7035	6
GO:0042113	BP	GO:0042113	B cell activation	6/71	326/18862	0.00141949	0.00840913	0.00462039	9759/1026/7157/836/2146/596	6
GO:0002070	BP	GO:0002070	epithelial cell maturation	2/71	15/18862	0.00142111	0.00840913	0.00462039	1026/3091	2
GO:0006089	BP	GO:0006089	lactate metabolic process	2/71	15/18862	0.00142111	0.00840913	0.00462039	3091/7157	2
GO:0010663	BP	GO:0010663	positive regulation of striated muscle cell apoptotic process	2/71	15/18862	0.00142111	0.00840913	0.00462039	5728/7157	2
GO:0010666	BP	GO:0010666	positive regulation of cardiac muscle cell apoptotic process	2/71	15/18862	0.00142111	0.00840913	0.00462039	5728/7157	2
GO:0043518	BP	GO:0043518	negative regulation of DNA damage response, signal transduction by p53 class mediator	2/71	15/18862	0.00142111	0.00840913	0.00462039	23411/6615	2
GO:0045722	BP	GO:0045722	positive regulation of gluconeogenesis	2/71	15/18862	0.00142111	0.00840913	0.00462039	5465/23411	2
GO:0072075	BP	GO:0072075	metanephric mesenchyme development	2/71	15/18862	0.00142111	0.00840913	0.00462039	655/4609	2
GO:1900006	BP	GO:1900006	positive regulation of dendrite development	2/71	15/18862	0.00142111	0.00840913	0.00462039	655/2146	2
GO:1902166	BP	GO:1902166	negative regulation of intrinsic apoptotic signaling pathway in response to DNA damage by p53 class mediator	2/71	15/18862	0.00142111	0.00840913	0.00462039	23411/596	2
GO:1903799	BP	GO:1903799	negative regulation of production of miRNAs involved in gene silencing by miRNA	2/71	15/18862	0.00142111	0.00840913	0.00462039	2099/7157	2
GO:0046328	BP	GO:0046328	regulation of JNK cascade	4/71	129/18862	0.00142397	0.00840913	0.00462039	3146/2122/207/3480	4
GO:1904951	BP	GO:1904951	positive regulation of establishment of protein localization	6/71	328/18862	0.00146434	0.00860939	0.00473042	3091/654/51366/2064/7157/596	6
GO:0009743	BP	GO:0009743	response to carbohydrate	5/71	221/18862	0.00146668	0.00860939	0.00473042	5728/3091/7074/836/3480	5
GO:0050670	BP	GO:0050670	regulation of lymphocyte proliferation	5/71	221/18862	0.00146668	0.00860939	0.00473042	3146/1026/2064/836/596	5
GO:0060997	BP	GO:0060997	dendritic spine morphogenesis	3/71	60/18862	0.00149976	0.00876852	0.00481785	5728/10013/7074	3
GO:1902110	BP	GO:1902110	positive regulation of mitochondrial membrane permeability involved in apoptotic process	3/71	60/18862	0.00149976	0.00876852	0.00481785	7157/10018/596	3
GO:0061041	BP	GO:0061041	regulation of wound healing	4/71	131/18862	0.00150693	0.00879291	0.00483125	5728/3146/5627/7035	4
GO:0030336	BP	GO:0030336	negative regulation of cell migration	6/71	330/18862	0.00151026	0.00879489	0.00483234	5728/3146/207/8434/4163/596	6
GO:0032944	BP	GO:0032944	regulation of mononuclear cell proliferation	5/71	223/18862	0.00152603	0.00886912	0.00487312	3146/1026/2064/836/596	5
GO:2001234	BP	GO:2001234	negative regulation of apoptotic signaling pathway	5/71	224/18862	0.00155637	0.00902754	0.00496017	23411/3091/6615/207/596	5
GO:0030888	BP	GO:0030888	regulation of B cell proliferation	3/71	61/18862	0.0015731	0.00910662	0.00500362	1026/836/596	3
GO:0018209	BP	GO:0018209	peptidyl-serine modification	6/71	333/18862	0.0015812	0.00911756	0.00500963	5728/10013/4915/207/5347/596	6
GO:0060070	BP	GO:0060070	canonical Wnt signaling pathway	6/71	333/18862	0.0015812	0.00911756	0.00500963	5728/6932/51366/8434/406/4163	6
GO:0032869	BP	GO:0032869	cellular response to insulin stimulus	5/71	226/18862	0.00161836	0.00926945	0.00509309	5728/6667/23411/207/3480	5
GO:0010224	BP	GO:0010224	response to UV-B	2/71	16/18862	0.00162018	0.00926945	0.00509309	1026/596	2
GO:0033151	BP	GO:0033151	V(D)J recombination	2/71	16/18862	0.00162018	0.00926945	0.00509309	3146/6932	2
GO:0035067	BP	GO:0035067	negative regulation of histone acetylation	2/71	16/18862	0.00162018	0.00926945	0.00509309	23411/9474	2
GO:0008584	BP	GO:0008584	male gonad development	4/71	134/18862	0.00163761	0.00929667	0.00510804	2099/8648/10018/596	4
GO:0035107	BP	GO:0035107	appendage morphogenesis	4/71	134/18862	0.00163761	0.00929667	0.00510804	655/4154/8434/10018	4
GO:0035108	BP	GO:0035108	limb morphogenesis	4/71	134/18862	0.00163761	0.00929667	0.00510804	655/4154/8434/10018	4
GO:0071482	BP	GO:0071482	cellular response to light stimulus	4/71	134/18862	0.00163761	0.00929667	0.00510804	1026/23411/7157/4609	4
GO:0043954	BP	GO:0043954	cellular component maintenance	3/71	62/18862	0.00164866	0.00932334	0.00512269	23411/4524/3480	3
GO:1902686	BP	GO:1902686	mitochondrial outer membrane permeabilization involved in programmed cell death	3/71	62/18862	0.00164866	0.00932334	0.00512269	7157/10018/596	3
GO:0043280	BP	GO:0043280	positive regulation of cysteine-type endopeptidase activity involved in apoptotic process	4/71	135/18862	0.00168287	0.00948025	0.00520891	3146/23411/10018/4609	4
GO:0046546	BP	GO:0046546	development of primary male sexual characteristics	4/71	135/18862	0.00168287	0.00948025	0.00520891	2099/8648/10018/596	4
GO:0042593	BP	GO:0042593	glucose homeostasis	5/71	229/18862	0.00171474	0.00964133	0.00529742	23411/3091/7074/207/3480	5
GO:0035690	BP	GO:0035690	cellular response to drug	3/71	63/18862	0.00172645	0.00967009	0.00531322	8648/7157/4609	3
GO:0061180	BP	GO:0061180	mammary gland epithelium development	3/71	63/18862	0.00172645	0.00967009	0.00531322	2099/3091/207	3
GO:0033500	BP	GO:0033500	carbohydrate homeostasis	5/71	230/18862	0.00174779	0.0097524	0.00535844	23411/3091/7074/207/3480	5
GO:2000116	BP	GO:2000116	regulation of cysteine-type endopeptidase activity	5/71	230/18862	0.00174779	0.0097524	0.00535844	3146/23411/207/10018/4609	5
GO:0030183	BP	GO:0030183	B cell differentiation	4/71	137/18862	0.00177598	0.00989088	0.00543453	9759/7157/2146/596	4
GO:0010594	BP	GO:0010594	regulation of endothelial cell migration	5/71	231/18862	0.0017813	0.00990174	0.0054405	3146/6667/23411/3091/207	5
GO:0035794	BP	GO:0035794	positive regulation of mitochondrial membrane permeability	3/71	64/18862	0.0018065	0.00993746	0.00546012	7157/10018/596	3
GO:0051148	BP	GO:0051148	negative regulation of muscle cell differentiation	3/71	64/18862	0.0018065	0.00993746	0.00546012	5465/9759/2146	3
GO:1905268	BP	GO:1905268	negative regulation of chromatin organization	3/71	64/18862	0.0018065	0.00993746	0.00546012	23411/51366/9474	3
GO:0006978	BP	GO:0006978	DNA damage response, signal transduction by p53 class mediator resulting in transcription of p21 class mediator	2/71	17/18862	0.00183174	0.00993746	0.00546012	1026/7157	2
GO:0043217	BP	GO:0043217	myelin maintenance	2/71	17/18862	0.00183174	0.00993746	0.00546012	5728/207	2
GO:0044539	BP	GO:0044539	long-chain fatty acid import into cell	2/71	17/18862	0.00183174	0.00993746	0.00546012	6513/207	2
GO:0045603	BP	GO:0045603	positive regulation of endothelial cell differentiation	2/71	17/18862	0.00183174	0.00993746	0.00546012	654/694	2
GO:0060749	BP	GO:0060749	mammary gland alveolus development	2/71	17/18862	0.00183174	0.00993746	0.00546012	2099/3091	2
GO:0061377	BP	GO:0061377	mammary gland lobule development	2/71	17/18862	0.00183174	0.00993746	0.00546012	2099/3091	2
GO:0071850	BP	GO:0071850	mitotic cell cycle arrest	2/71	17/18862	0.00183174	0.00993746	0.00546012	1026/7157	2
GO:0090399	BP	GO:0090399	replicative senescence	2/71	17/18862	0.00183174	0.00993746	0.00546012	1026/7157	2
GO:1902165	BP	GO:1902165	regulation of intrinsic apoptotic signaling pathway in response to DNA damage by p53 class mediator	2/71	17/18862	0.00183174	0.00993746	0.00546012	23411/596	2
GO:2000811	BP	GO:2000811	negative regulation of anoikis	2/71	17/18862	0.00183174	0.00993746	0.00546012	4915/596	2
GO:0017053	CC	GO:0017053	transcription repressor complex	5/72	74/19520	7.83773e-06	0.00111038	0.000872851	9759/3146/23186/6667/9112	5
GO:0000118	CC	GO:0000118	histone deacetylase complex	5/72	77/19520	9.53113e-06	0.00111038	0.000872851	9759/23186/10013/9112/2122	5
GO:0005667	CC	GO:0005667	transcription regulator complex	9/72	409/19520	1.88985e-05	0.00146778	0.0011538	9759/3146/23186/6667/3091/6932/9112/7157/406	9
GO:0016605	CC	GO:0016605	PML body	5/72	103/19520	3.92082e-05	0.00228388	0.00179532	5728/23411/7329/7157/406	5
GO:0140297	MF	GO:0140297	DNA-binding transcription factor binding	15/71	376/18337	1.16329e-11	4.08314e-09	2.73067e-09	5465/2099/9759/8648/3146/6667/23411/3091/6867/9112/92140/7157/406/4609/596	15
GO:0070491	MF	GO:0070491	repressing transcription factor binding	7/71	71/18337	1.05249e-08	1.84712e-06	1.23529e-06	5465/9759/3146/6667/9112/4609/596	7
GO:0061629	MF	GO:0061629	RNA polymerase II-specific DNA-binding transcription factor binding	10/71	271/18337	8.79719e-08	1.02927e-05	6.88341e-06	5465/2099/8648/6667/23411/3091/6867/9112/92140/406	10
GO:0001221	MF	GO:0001221	transcription coregulator binding	6/71	61/18337	1.27507e-07	1.11887e-05	7.48265e-06	5465/2099/10013/7329/2146/7019	6
GO:0070888	MF	GO:0070888	E-box binding	5/71	47/18337	1.0196e-06	7.1576e-05	4.78676e-05	3091/6615/406/6935/4609	5
GO:0003712	MF	GO:0003712	transcription coregulator activity	11/71	480/18337	2.18955e-06	0.000128089	8.56614e-05	9759/26292/8648/3146/23186/23411/694/6867/9112/92140/2146	11
GO:1990841	MF	GO:1990841	promoter-specific chromatin binding	5/71	58/18337	2.94688e-06	0.000147765	9.88201e-05	9759/23411/648/7157/2146	5
GO:0042826	MF	GO:0042826	histone deacetylase binding	6/71	113/18337	4.95368e-06	0.000217343	0.000145351	9759/6667/10013/3091/9112/7157	6
GO:0017136	MF	GO:0017136	NAD-dependent histone deacetylase activity	3/71	15/18337	2.44792e-05	0.000954689	0.000638463	9759/10013/23411	3
GO:0034979	MF	GO:0034979	NAD-dependent protein deacetylase activity	3/71	16/18337	3.00446e-05	0.00105456	0.000705257	9759/10013/23411	3
GO:0001226	MF	GO:0001226	RNA polymerase II transcription corepressor binding	3/71	18/18337	4.35365e-05	0.00138921	0.000929056	2099/10013/2146	3
GO:0004407	MF	GO:0004407	histone deacetylase activity	3/71	20/18337	6.04859e-05	0.00167748	0.00112184	9759/10013/23411	3
GO:0003713	MF	GO:0003713	transcription coactivator activity	7/71	258/18337	6.21288e-05	0.00167748	0.00112184	26292/8648/3146/23411/6867/9112/92140	7
GO:0033558	MF	GO:0033558	protein deacetylase activity	3/71	21/18337	7.03711e-05	0.0017643	0.00117991	9759/10013/23411	3
GO:0001224	MF	GO:0001224	RNA polymerase II transcription coregulator binding	3/71	24/18337	0.000106202	0.00248513	0.00166197	2099/10013/2146	3
GO:0031072	MF	GO:0031072	heat shock protein binding	5/71	123/18337	0.000114387	0.00250937	0.00167818	10013/3091/406/573/7019	5
GO:0001223	MF	GO:0001223	transcription coactivator binding	3/71	26/18337	0.00013567	0.00267859	0.00179135	5465/2099/7019	3
GO:0031625	MF	GO:0031625	ubiquitin protein ligase binding	7/71	293/18337	0.000137364	0.00267859	0.00179135	10013/1026/3091/7157/573/596/81631	7
GO:0035035	MF	GO:0035035	histone acetyltransferase binding	3/71	27/18337	0.000152206	0.00269967	0.00180545	6667/3091/7157	3
GO:0002020	MF	GO:0002020	protease binding	5/71	131/18337	0.000153827	0.00269967	0.00180545	5728/4915/7157/836/596	5
GO:0044389	MF	GO:0044389	ubiquitin-like protein ligase binding	7/71	312/18337	0.000202114	0.00320183	0.00214127	10013/1026/3091/7157/573/596/81631	7
GO:0001222	MF	GO:0001222	transcription corepressor binding	3/71	30/18337	0.000209515	0.00320183	0.00214127	2099/10013/2146	3
GO:0035257	MF	GO:0035257	nuclear hormone receptor binding	5/71	140/18337	0.000209807	0.00320183	0.00214127	2099/8648/23411/3091/6867	5
GO:0051721	MF	GO:0051721	protein phosphatase 2A binding	3/71	31/18337	0.00023132	0.00338306	0.00226247	207/7157/596	3
GO:0001228	MF	GO:0001228	DNA-binding transcription activator activity, RNA polymerase II-specific	8/71	443/18337	0.000305925	0.00429519	0.00287247	5465/2099/6667/3091/2122/7157/4609/22887	8
GO:0001216	MF	GO:0001216	DNA-binding transcription activator activity	8/71	447/18337	0.000324913	0.00433031	0.00289596	5465/2099/6667/3091/2122/7157/4609/22887	8
GO:0001103	MF	GO:0001103	RNA polymerase II repressing transcription factor binding	3/71	35/18337	0.0003331	0.00433031	0.00289596	5465/6667/9112	3
GO:0019213	MF	GO:0019213	deacetylase activity	3/71	36/18337	0.000362376	0.00454264	0.00303797	9759/10013/23411	3
GO:0001046	MF	GO:0001046	core promoter sequence-specific DNA binding	3/71	40/18337	0.000495911	0.00600223	0.00401409	7157/2146/4609	3
GO:0030331	MF	GO:0030331	estrogen receptor binding	3/71	41/18337	0.000533581	0.00604152	0.00404036	2099/8648/6867	3
GO:0051879	MF	GO:0051879	Hsp90 protein binding	3/71	41/18337	0.000533581	0.00604152	0.00404036	10013/3091/406	3
GO:0051427	MF	GO:0051427	hormone receptor binding	5/71	173/18337	0.000555484	0.00609296	0.00407477	2099/8648/23411/3091/6867	5
GO:0031078	MF	GO:0031078	histone deacetylase activity (H3-K14 specific)	2/71	10/18337	0.000651954	0.00673046	0.0045011	9759/10013	2
GO:0032041	MF	GO:0032041	NAD-dependent histone deacetylase activity (H3-K14 specific)	2/71	10/18337	0.000651954	0.00673046	0.0045011	9759/10013	2
GO:0003714	MF	GO:0003714	transcription corepressor activity	5/71	182/18337	0.000698889	0.00700885	0.00468728	9759/23186/23411/9112/2146	5
GO:0019902	MF	GO:0019902	phosphatase binding	5/71	193/18337	0.000909882	0.00887135	0.00593286	5465/207/2064/7157/596	5
GO:0004861	MF	GO:0004861	cyclin-dependent protein serine/threonine kinase inhibitor activity	2/71	12/18337	0.000951418	0.00902561	0.00603602	1026/836	2
GO:0001085	MF	GO:0001085	RNA polymerase II transcription factor binding	3/71	52/18337	0.00107303	0.0099114	0.00662841	9759/92140/7157	3
(Serum)-- CSF Aβ1-42 associated miRNAs
	ONTOLOGY	ID	Description	GeneRatio	BgRatio	pvalue	p.adjust	qvalue	geneID	Count
GO:0000082	BP	GO:0000082	G1/S transition of mitotic cell cycle	20/99	275/18862	1.441e-17	4.51692e-14	2.62285e-14	1026/1869/5925/595/894/1871/5728/5933/5934/7465/324/5311/7157/4609/207/4193/596/90/1017/6659	20
GO:2000045	BP	GO:2000045	regulation of G1/S transition of mitotic cell cycle	17/99	174/18862	3.28902e-17	4.51692e-14	2.62285e-14	1026/1869/5925/595/894/5728/5933/5934/7465/324/5311/7157/207/4193/596/1017/6659	17
GO:2000134	BP	GO:2000134	negative regulation of G1/S transition of mitotic cell cycle	15/99	119/18862	5.56796e-17	4.51692e-14	2.62285e-14	1026/1869/5925/595/5728/5933/5934/7465/324/5311/7157/4193/596/1017/6659	15
GO:1901653	BP	GO:1901653	cellular response to peptide	22/99	391/18862	6.81447e-17	4.51692e-14	2.62285e-14	351/8850/10018/5728/324/6774/7157/2534/6517/207/4193/688/3480/114882/5295/208/6093/5290/8503/5468/5315/5580	22
GO:0044843	BP	GO:0044843	cell cycle G1/S phase transition	20/99	298/18862	6.92142e-17	4.51692e-14	2.62285e-14	1026/1869/5925/595/894/1871/5728/5933/5934/7465/324/5311/7157/4609/207/4193/596/90/1017/6659	20
GO:1902807	BP	GO:1902807	negative regulation of cell cycle G1/S phase transition	15/99	124/18862	1.05074e-16	5.71428e-14	3.31813e-14	1026/1869/5925/595/5728/5933/5934/7465/324/5311/7157/4193/596/1017/6659	15
GO:1902806	BP	GO:1902806	regulation of cell cycle G1/S phase transition	17/99	195/18862	2.28786e-16	1.06647e-13	6.19269e-14	1026/1869/5925/595/894/5728/5933/5934/7465/324/5311/7157/207/4193/596/1017/6659	17
GO:0071214	BP	GO:0071214	cellular response to abiotic stimulus	19/99	330/18862	7.43143e-15	2.6943e-12	1.56451e-12	1026/5728/5311/841/355/7157/4609/6517/8797/1277/3265/207/4193/5295/9531/208/5290/6513/5580	19
GO:0104004	BP	GO:0104004	cellular response to environmental stimulus	19/99	330/18862	7.43143e-15	2.6943e-12	1.56451e-12	1026/5728/5311/841/355/7157/4609/6517/8797/1277/3265/207/4193/5295/9531/208/5290/6513/5580	19
GO:0007050	BP	GO:0007050	cell cycle arrest	16/99	235/18862	9.12717e-14	2.97819e-11	1.72936e-11	1026/1869/8850/5925/595/5934/324/5311/7157/4609/3265/4193/208/5564/1017/6659	16
GO:0043434	BP	GO:0043434	response to peptide hormone	19/99	435/18862	1.04664e-12	2.86835e-10	1.66557e-10	8850/5728/324/6774/2534/6517/1277/207/3480/114882/5295/208/6093/5290/8503/6513/5468/5315/5580	19
GO:0071375	BP	GO:0071375	cellular response to peptide hormone stimulus	17/99	325/18862	1.05486e-12	2.86835e-10	1.66557e-10	8850/5728/324/6774/2534/6517/207/3480/114882/5295/208/6093/5290/8503/5468/5315/5580	17
GO:1901990	BP	GO:1901990	regulation of mitotic cell cycle phase transition	19/99	439/18862	1.22968e-12	3.08649e-10	1.79224e-10	351/1026/1869/5925/595/894/5728/5933/5934/7465/324/5311/7157/207/4193/596/3320/1017/6659	19
GO:2001233	BP	GO:2001233	regulation of apoptotic signaling pathway	17/99	348/18862	3.15375e-12	7.3505e-10	4.26824e-10	10018/5925/5601/5728/3091/841/355/7157/2534/8797/5598/207/4193/596/90/9821/5580	17
GO:1901991	BP	GO:1901991	negative regulation of mitotic cell cycle phase transition	15/99	250/18862	3.59585e-12	7.82218e-10	4.54213e-10	1026/1869/5925/595/5728/5933/5934/7465/324/5311/7157/4193/596/1017/6659	15
GO:1901987	BP	GO:1901987	regulation of cell cycle phase transition	19/99	478/18862	5.45287e-12	1.11205e-09	6.45735e-10	351/1026/1869/5925/595/894/5728/5933/5934/7465/324/5311/7157/207/4193/596/3320/1017/6659	19
GO:0018105	BP	GO:0018105	peptidyl-serine phosphorylation	16/99	310/18862	6.37315e-12	1.22327e-09	7.1032e-10	351/5601/5728/4092/5598/207/596/673/208/6093/5290/3320/10114/1017/10000/5580	16
GO:1901988	BP	GO:1901988	negative regulation of cell cycle phase transition	15/99	268/18862	9.73779e-12	1.76525e-09	1.02503e-09	1026/1869/5925/595/5728/5933/5934/7465/324/5311/7157/4193/596/1017/6659	15
GO:0032869	BP	GO:0032869	cellular response to insulin stimulus	14/99	226/18862	1.29755e-11	2.22838e-09	1.29396e-09	8850/5728/324/6517/207/3480/114882/5295/208/5290/8503/5468/5315/5580	14
GO:0070482	BP	GO:0070482	response to oxygen levels	17/99	385/18862	1.56534e-11	2.54987e-09	1.48064e-09	1026/1869/5728/3091/355/7157/4609/6517/1788/1277/5743/207/4193/596/6513/5468/5315	17
GO:0032868	BP	GO:0032868	response to insulin	15/99	278/18862	1.64104e-11	2.54987e-09	1.48064e-09	8850/5728/324/6517/207/3480/114882/5295/208/5290/8503/6513/5468/5315/5580	15
GO:0018209	BP	GO:0018209	peptidyl-serine modification	16/99	333/18862	1.86957e-11	2.7011e-09	1.56845e-09	351/5601/5728/4092/5598/207/596/673/208/6093/5290/3320/10114/1017/10000/5580	16
GO:0009896	BP	GO:0009896	positive regulation of catabolic process	18/99	450/18862	1.90393e-11	2.7011e-09	1.56845e-09	83737/351/10018/5601/5728/324/4092/3091/81603/207/4193/9531/208/6093/3320/29116/5580/1601	18
GO:0048732	BP	GO:0048732	gland development	17/99	413/18862	4.70812e-11	6.40108e-09	3.71694e-09	10018/595/5728/5311/3091/3845/3265/207/596/6239/208/887/5290/2099/9821/5315/2194	17
GO:0010948	BP	GO:0010948	negative regulation of cell cycle process	16/99	359/18862	5.73314e-11	7.48289e-09	4.34511e-09	1026/1869/8850/5925/595/5728/5933/5934/7465/324/5311/7157/4193/596/1017/6659	16
GO:0097191	BP	GO:0097191	extrinsic apoptotic signaling pathway	13/99	217/18862	1.11734e-10	1.40226e-08	8.14254e-09	10018/5728/841/355/2534/8797/5598/207/596/5295/9531/90/9821	13
GO:0045930	BP	GO:0045930	negative regulation of mitotic cell cycle	15/99	321/18862	1.24687e-10	1.50687e-08	8.74999e-09	1026/1869/5925/595/5728/5933/5934/7465/324/5311/7157/4193/596/1017/6659	15
GO:0031331	BP	GO:0031331	positive regulation of cellular catabolic process	16/99	384/18862	1.54971e-10	1.80597e-08	1.04868e-08	83737/351/10018/5601/5728/4092/3091/81603/207/4193/9531/208/6093/3320/5580/1601	16
GO:0071453	BP	GO:0071453	cellular response to oxygen levels	13/99	231/18862	2.4268e-10	2.71799e-08	1.57827e-08	1869/5728/3091/355/7157/4609/6517/1788/5743/207/4193/596/5468	13
GO:0071156	BP	GO:0071156	regulation of cell cycle arrest	10/99	108/18862	2.52508e-10	2.71799e-08	1.57827e-08	1026/1869/595/5934/5311/7157/4193/208/1017/6659	10
GO:0097193	BP	GO:0097193	intrinsic apoptotic signaling pathway	14/99	283/18862	2.58222e-10	2.71799e-08	1.57827e-08	1026/1869/10018/3091/7157/5598/3265/2272/207/4193/596/5295/4292/5580	14
GO:0070997	BP	GO:0070997	neuron death	15/99	342/18862	3.01334e-10	3.07266e-08	1.78421e-08	351/10018/5925/3091/841/355/7157/2534/3845/3265/207/596/208/5290/1948	15
GO:0062197	BP	GO:0062197	cellular response to chemical stress	15/99	347/18862	3.68456e-10	3.64325e-08	2.11554e-08	5601/5311/3091/355/7157/2534/6517/5598/207/596/5290/6513/5468/1017/5580	15
GO:0045862	BP	GO:0045862	positive regulation of proteolysis	15/99	367/18862	7.98046e-10	7.65889e-08	4.44731e-08	351/10018/5601/5728/4092/6774/841/355/4609/2534/8797/207/4193/5468/1601	15
GO:0031571	BP	GO:0031571	mitotic G1 DNA damage checkpoint	8/99	62/18862	1.15668e-09	1.07836e-07	6.26174e-08	1026/1869/595/5934/7157/4193/1017/6659	8
GO:0044783	BP	GO:0044783	G1 DNA damage checkpoint	8/99	63/18862	1.31925e-09	1.16343e-07	6.75574e-08	1026/1869/595/5934/7157/4193/1017/6659	8
GO:0044819	BP	GO:0044819	mitotic G1/S transition checkpoint	8/99	63/18862	1.31925e-09	1.16343e-07	6.75574e-08	1026/1869/595/5934/7157/4193/1017/6659	8
GO:0034504	BP	GO:0034504	protein localization to nucleus	13/99	275/18862	2.05134e-09	1.76145e-07	1.02283e-07	1026/1871/6774/81603/7157/2534/1277/207/4193/114882/5295/9531/5580	13
GO:2001234	BP	GO:2001234	negative regulation of apoptotic signaling pathway	12/99	224/18862	2.18297e-09	1.82642e-07	1.06055e-07	5925/3091/841/355/2534/8797/5598/207/4193/596/90/9821	12
GO:0051402	BP	GO:0051402	neuron apoptotic process	12/99	230/18862	2.94499e-09	2.40238e-07	1.395e-07	351/10018/5925/3091/355/7157/2534/3845/3265/596/208/5290	12
GO:2001237	BP	GO:2001237	negative regulation of extrinsic apoptotic signaling pathway	9/99	103/18862	3.48682e-09	2.775e-07	1.61137e-07	841/355/2534/8797/5598/207/596/90/9821	9
GO:0031647	BP	GO:0031647	regulation of protein stability	13/99	295/18862	4.78481e-09	3.63089e-07	2.10836e-07	1026/5728/4092/7157/3845/4193/596/5295/9531/3320/29116/6659/5580	13
GO:1903829	BP	GO:1903829	positive regulation of cellular protein localization	13/99	295/18862	4.78481e-09	3.63089e-07	2.10836e-07	1869/324/81603/841/7157/2534/3265/207/596/5295/9531/208/5580	13
GO:0051348	BP	GO:0051348	negative regulation of transferase activity	13/99	296/18862	4.98325e-09	3.69553e-07	2.1459e-07	1026/8850/5925/5728/324/4092/7157/207/3480/3984/10114/5468/5580	13
GO:0050673	BP	GO:0050673	epithelial cell proliferation	15/99	428/18862	6.45009e-09	4.67703e-07	2.71583e-07	5925/595/5728/5813/3091/864/4609/3265/207/6239/4893/5468/2099/10000/1893	15
GO:0090068	BP	GO:0090068	positive regulation of cell cycle process	13/99	303/18862	6.59465e-09	4.6779e-07	2.71633e-07	351/1026/1869/5925/595/894/5934/5311/7157/207/4193/1017/6659	13
GO:0007568	BP	GO:0007568	aging	13/99	304/18862	6.85985e-09	4.76249e-07	2.76545e-07	351/1026/5728/5933/7157/3845/1788/3265/207/596/4791/10000/5580	13
GO:2001236	BP	GO:2001236	regulation of extrinsic apoptotic signaling pathway	10/99	154/18862	8.20572e-09	5.57818e-07	3.2391e-07	5728/841/355/2534/8797/5598/207/596/90/9821	10
GO:0009612	BP	GO:0009612	response to mechanical stimulus	11/99	202/18862	8.96488e-09	5.96988e-07	3.46655e-07	5311/841/355/2534/8797/1277/207/9531/5290/6513/5468	11
GO:0007569	BP	GO:0007569	cell aging	9/99	115/18862	9.27782e-09	6.05471e-07	3.51581e-07	1026/5728/5933/7157/3845/3265/596/10000/5580	9
GO:0051090	BP	GO:0051090	regulation of DNA-binding transcription factor activity	15/99	444/18862	1.05462e-08	6.7475e-07	3.91809e-07	83737/351/5925/5601/5728/5311/4092/6774/81603/3845/207/4791/5468/2099/8323	15
GO:0071456	BP	GO:0071456	cellular response to hypoxia	11/99	206/18862	1.09932e-08	6.76096e-07	3.92591e-07	1869/5728/3091/7157/4609/6517/1788/5743/207/4193/596	11
GO:0007093	BP	GO:0007093	mitotic cell cycle checkpoint	10/99	159/18862	1.11606e-08	6.76096e-07	3.92591e-07	1026/1869/595/5934/7465/324/7157/4193/1017/6659	10
GO:0071158	BP	GO:0071158	positive regulation of cell cycle arrest	8/99	82/18862	1.11888e-08	6.76096e-07	3.92591e-07	1026/1869/5934/5311/7157/4193/1017/6659	8
GO:0009314	BP	GO:0009314	response to radiation	15/99	447/18862	1.15382e-08	6.84531e-07	3.97489e-07	351/1026/595/3091/7157/4609/3845/1788/3265/207/4193/596/5295/208/5580	15
GO:0072331	BP	GO:0072331	signal transduction by p53 class mediator	12/99	263/18862	1.32575e-08	7.72485e-07	4.48561e-07	1026/1869/5934/7157/4646/2272/207/4193/596/5564/1017/6659	12
GO:0036294	BP	GO:0036294	cellular response to decreased oxygen levels	11/99	214/18862	1.63181e-08	9.34142e-07	5.42432e-07	1869/5728/3091/7157/4609/6517/1788/5743/207/4193/596	11
GO:0006977	BP	GO:0006977	DNA damage response, signal transduction by p53 class mediator resulting in cell cycle arrest	7/99	56/18862	1.66318e-08	9.35683e-07	5.43326e-07	1026/1869/5934/7157/4193/1017/6659	7
GO:0045787	BP	GO:0045787	positive regulation of cell cycle	14/99	395/18862	1.87474e-08	1.00989e-06	5.86418e-07	351/1026/1869/10018/5925/595/894/5934/5311/7157/207/4193/1017/6659	14
GO:0072431	BP	GO:0072431	signal transduction involved in mitotic G1 DNA damage checkpoint	7/99	57/18862	1.88794e-08	1.00989e-06	5.86418e-07	1026/1869/5934/7157/4193/1017/6659	7
GO:1902400	BP	GO:1902400	intracellular signal transduction involved in G1 DNA damage checkpoint	7/99	57/18862	1.88794e-08	1.00989e-06	5.86418e-07	1026/1869/5934/7157/4193/1017/6659	7
GO:0032388	BP	GO:0032388	positive regulation of intracellular transport	11/99	219/18862	2.07155e-08	1.09023e-06	6.3307e-07	1869/841/7157/2534/3265/596/5295/9531/208/5580/1601	11
GO:1905477	BP	GO:1905477	positive regulation of protein localization to membrane	9/99	127/18862	2.22043e-08	1.15004e-06	6.67797e-07	1869/841/7157/2534/3265/207/596/5295/208	9
GO:0045444	BP	GO:0045444	fat cell differentiation	11/99	221/18862	2.27513e-08	1.15996e-06	6.73558e-07	1869/595/6517/5743/182/207/6239/688/114882/208/5468	11
GO:1902402	BP	GO:1902402	signal transduction involved in mitotic DNA damage checkpoint	7/99	59/18862	2.41537e-08	1.19414e-06	6.93406e-07	1026/1869/5934/7157/4193/1017/6659	7
GO:1902403	BP	GO:1902403	signal transduction involved in mitotic DNA integrity checkpoint	7/99	59/18862	2.41537e-08	1.19414e-06	6.93406e-07	1026/1869/5934/7157/4193/1017/6659	7
GO:1903793	BP	GO:1903793	positive regulation of anion transport	15/99	478/18862	2.80887e-08	1.36796e-06	7.94339e-07	1869/3091/841/7157/2534/3265/207/596/673/114882/5295/9531/208/6659/5580	15
GO:0072413	BP	GO:0072413	signal transduction involved in mitotic cell cycle checkpoint	7/99	61/18862	3.06254e-08	1.46957e-06	8.53341e-07	1026/1869/5934/7157/4193/1017/6659	7
GO:0001666	BP	GO:0001666	response to hypoxia	13/99	348/18862	3.40541e-08	1.61041e-06	9.35123e-07	1869/5728/3091/7157/4609/6517/1788/5743/207/4193/596/6513/5315	13
GO:0090316	BP	GO:0090316	positive regulation of intracellular protein transport	10/99	179/18862	3.46017e-08	1.61293e-06	9.36588e-07	1869/841/7157/2534/3265/596/5295/9531/208/5580	10
GO:0071900	BP	GO:0071900	regulation of protein serine/threonine kinase activity	15/99	492/18862	4.10699e-08	1.88748e-06	1.09601e-06	1026/8850/5925/595/894/5728/324/5311/3845/3265/207/3480/4293/10114/5580	15
GO:0036293	BP	GO:0036293	response to decreased oxygen levels	13/99	360/18862	5.06497e-08	2.29541e-06	1.33289e-06	1869/5728/3091/7157/4609/6517/1788/5743/207/4193/596/6513/5315	13
GO:0000079	BP	GO:0000079	regulation of cyclin-dependent protein serine/threonine kinase activity	8/99	101/18862	5.84699e-08	2.55469e-06	1.48344e-06	1026/8850/595/894/5728/324/5311/207	8
GO:0072655	BP	GO:0072655	establishment of protein localization to mitochondrion	9/99	142/18862	5.86573e-08	2.55469e-06	1.48344e-06	1869/10018/841/9927/7157/207/596/9531/3320	9
GO:0038034	BP	GO:0038034	signal transduction in absence of ligand	7/99	67/18862	5.95025e-08	2.55469e-06	1.48344e-06	10018/355/2534/5598/207/596/9531	7
GO:0097192	BP	GO:0097192	extrinsic apoptotic signaling pathway in absence of ligand	7/99	67/18862	5.95025e-08	2.55469e-06	1.48344e-06	10018/355/2534/5598/207/596/9531	7
GO:0008286	BP	GO:0008286	insulin receptor signaling pathway	9/99	143/18862	6.23279e-08	2.60933e-06	1.51517e-06	324/207/3480/114882/5295/208/5290/8503/5580	9
GO:0071496	BP	GO:0071496	cellular response to external stimulus	12/99	303/18862	6.31678e-08	2.60933e-06	1.51517e-06	1026/841/355/7157/8797/1277/207/596/23710/9531/6513/5468	12
GO:0044773	BP	GO:0044773	mitotic DNA damage checkpoint	8/99	102/18862	6.3174e-08	2.60933e-06	1.51517e-06	1026/1869/595/5934/7157/4193/1017/6659	8
GO:2000377	BP	GO:2000377	regulation of reactive oxygen species metabolic process	10/99	192/18862	6.71287e-08	2.73801e-06	1.58989e-06	1026/5311/3091/7157/2534/5743/207/596/3320/5580	10
GO:1905475	BP	GO:1905475	regulation of protein localization to membrane	10/99	194/18862	7.40041e-08	2.96732e-06	1.72304e-06	1869/841/7157/2534/3265/207/596/5295/208/1601	10
GO:0070585	BP	GO:0070585	protein localization to mitochondrion	9/99	146/18862	7.45695e-08	2.96732e-06	1.72304e-06	1869/10018/841/9927/7157/207/596/9531/3320	9
GO:0050678	BP	GO:0050678	regulation of epithelial cell proliferation	13/99	374/18862	7.8983e-08	3.08015e-06	1.78856e-06	5925/595/5728/3091/864/4609/3265/207/6239/4893/5468/10000/1893	13
GO:1904029	BP	GO:1904029	regulation of cyclin-dependent protein kinase activity	8/99	105/18862	7.9293e-08	3.08015e-06	1.78856e-06	1026/8850/595/894/5728/324/5311/207	8
GO:0030330	BP	GO:0030330	DNA damage response, signal transduction by p53 class mediator	8/99	106/18862	8.53982e-08	3.24017e-06	1.88148e-06	1026/1869/5934/7157/4646/4193/1017/6659	8
GO:0044774	BP	GO:0044774	mitotic DNA integrity checkpoint	8/99	106/18862	8.53982e-08	3.24017e-06	1.88148e-06	1026/1869/595/5934/7157/4193/1017/6659	8
GO:0051222	BP	GO:0051222	positive regulation of protein transport	12/99	312/18862	8.69051e-08	3.25944e-06	1.89267e-06	1869/3091/841/7157/2534/3265/596/5295/9531/208/6659/5580	12
GO:0042176	BP	GO:0042176	regulation of protein catabolic process	13/99	383/18862	1.04044e-07	3.85789e-06	2.24017e-06	83737/5601/5728/324/4092/2534/2272/207/4193/6093/3320/29116/1601	13
GO:0072401	BP	GO:0072401	signal transduction involved in DNA integrity checkpoint	7/99	73/18862	1.08661e-07	3.93956e-06	2.2876e-06	1026/1869/5934/7157/4193/1017/6659	7
GO:0072422	BP	GO:0072422	signal transduction involved in DNA damage checkpoint	7/99	73/18862	1.08661e-07	3.93956e-06	2.2876e-06	1026/1869/5934/7157/4193/1017/6659	7
GO:0009416	BP	GO:0009416	response to light stimulus	12/99	319/18862	1.10581e-07	3.96513e-06	2.30245e-06	351/1026/595/3091/7157/4609/3845/207/596/5295/208/5580	12
GO:0071260	BP	GO:0071260	cellular response to mechanical stimulus	7/99	74/18862	1.19502e-07	4.23842e-06	2.46114e-06	841/355/8797/1277/207/9531/6513	7
GO:0051403	BP	GO:0051403	stress-activated MAPK cascade	11/99	261/18862	1.24172e-07	4.35671e-06	2.52983e-06	83737/351/5601/355/4609/3265/207/3480/4293/10114/9821	11
GO:0072395	BP	GO:0072395	signal transduction involved in cell cycle checkpoint	7/99	76/18862	1.4394e-07	4.99655e-06	2.90136e-06	1026/1869/5934/7157/4193/1017/6659	7
GO:0000075	BP	GO:0000075	cell cycle checkpoint	10/99	209/18862	1.48626e-07	5.02636e-06	2.91867e-06	1026/1869/595/5934/7465/324/7157/4193/1017/6659	10
GO:0010506	BP	GO:0010506	regulation of autophagy	12/99	328/18862	1.4942e-07	5.02636e-06	2.91867e-06	10018/6774/3091/81603/7157/207/596/9531/6093/5290/5564/9821	12
GO:1904951	BP	GO:1904951	positive regulation of establishment of protein localization	12/99	328/18862	1.4942e-07	5.02636e-06	2.91867e-06	1869/3091/841/7157/2534/3265/596/5295/9531/208/6659/5580	12
GO:0051204	BP	GO:0051204	protein insertion into mitochondrial membrane	6/99	48/18862	1.8419e-07	6.13278e-06	3.56114e-06	1869/10018/841/7157/596/3320	6
GO:0090398	BP	GO:0090398	cellular senescence	7/99	79/18862	1.88425e-07	6.21042e-06	3.60622e-06	1026/5933/7157/3845/3265/10000/5580	7
GO:0018107	BP	GO:0018107	peptidyl-threonine phosphorylation	8/99	118/18862	1.96738e-07	6.41955e-06	3.72766e-06	351/4092/207/596/6093/90/10114/5580	8
GO:0031098	BP	GO:0031098	stress-activated protein kinase signaling cascade	11/99	276/18862	2.17789e-07	7.03608e-06	4.08566e-06	83737/351/5601/355/4609/3265/207/3480/4293/10114/9821	11
GO:0000302	BP	GO:0000302	response to reactive oxygen species	10/99	224/18862	2.82806e-07	9.04701e-06	5.25335e-06	5601/5311/3091/2534/5598/1277/207/596/1017/5580	10
GO:0008625	BP	GO:0008625	extrinsic apoptotic signaling pathway via death domain receptors	7/99	84/18862	2.88197e-07	9.12998e-06	5.30154e-06	5728/841/355/8797/596/5295/9531	7
GO:0045732	BP	GO:0045732	positive regulation of protein catabolic process	10/99	225/18862	2.94687e-07	9.24579e-06	5.36878e-06	83737/5601/5728/324/4092/207/4193/3320/29116/1601	10
GO:0032386	BP	GO:0032386	regulation of intracellular transport	12/99	350/18862	3.00115e-07	9.32642e-06	5.4156e-06	1869/29072/841/7157/2534/3265/596/5295/9531/208/5580/1601	12
GO:0032355	BP	GO:0032355	response to estradiol	8/99	125/18862	3.06954e-07	9.44898e-06	5.48677e-06	10018/595/5728/6774/841/1788/1277/2099	8
GO:0003179	BP	GO:0003179	heart valve morphogenesis	6/99	53/18862	3.37373e-07	1.00995e-05	5.86453e-06	5925/182/4772/6093/90/6659	6
GO:0010332	BP	GO:0010332	response to gamma radiation	6/99	53/18862	3.37373e-07	1.00995e-05	5.86453e-06	1026/7157/4609/3265/4193/596	6
GO:0090151	BP	GO:0090151	establishment of protein localization to mitochondrial membrane	6/99	53/18862	3.37373e-07	1.00995e-05	5.86453e-06	1869/10018/841/7157/596/3320	6
GO:0018210	BP	GO:0018210	peptidyl-threonine modification	8/99	127/18862	3.46808e-07	1.02876e-05	5.97372e-06	351/4092/207/596/6093/90/10114/5580	8
GO:0042770	BP	GO:0042770	signal transduction in response to DNA damage	8/99	131/18862	4.39957e-07	1.29332e-05	7.50994e-06	1026/1869/5934/7157/4646/4193/1017/6659	8
GO:0001844	BP	GO:0001844	protein insertion into mitochondrial membrane involved in apoptotic signaling pathway	5/99	30/18862	4.61952e-07	1.33478e-05	7.75071e-06	1869/10018/841/7157/596	5
GO:0032872	BP	GO:0032872	regulation of stress-activated MAPK cascade	9/99	181/18862	4.66112e-07	1.33478e-05	7.75071e-06	83737/351/355/4609/3265/207/3480/10114/9821	9
GO:0030879	BP	GO:0030879	mammary gland development	8/99	132/18862	4.66335e-07	1.33478e-05	7.75071e-06	10018/595/3091/207/6239/208/2099/2194	8
GO:1903320	BP	GO:1903320	regulation of protein modification by small protein conjugation or removal	10/99	237/18862	4.75421e-07	1.34896e-05	7.83303e-06	83737/5601/5728/4092/3091/2534/207/3984/3320/6659	10
GO:1901214	BP	GO:1901214	regulation of neuron death	11/99	302/18862	5.33473e-07	1.49285e-05	8.66861e-06	10018/3091/841/7157/2534/3845/3265/207/596/5290/1948	11
GO:0070302	BP	GO:0070302	regulation of stress-activated protein kinase signaling cascade	9/99	184/18862	5.35287e-07	1.49285e-05	8.66861e-06	83737/351/355/4609/3265/207/3480/10114/9821	9
GO:0006979	BP	GO:0006979	response to oxidative stress	13/99	444/18862	5.62877e-07	1.5565e-05	9.03817e-06	351/5601/5311/3091/7157/2534/5598/1277/5743/207/596/1017/5580	13
GO:0006367	BP	GO:0006367	transcription initiation from RNA polymerase II promoter	9/99	187/18862	6.13191e-07	1.68138e-05	9.76332e-06	1026/8850/595/1871/5728/7157/7182/5468/2099	9
GO:0010661	BP	GO:0010661	positive regulation of muscle cell apoptotic process	5/99	32/18862	6.47385e-07	1.76035e-05	1.02219e-05	1871/5728/9927/7157/5468	5
GO:0007254	BP	GO:0007254	JNK cascade	9/99	189/18862	6.70423e-07	1.79535e-05	1.04251e-05	83737/351/5601/3265/207/3480/4293/10114/9821	9
GO:0031667	BP	GO:0031667	response to nutrient levels	13/99	451/18862	6.71261e-07	1.79535e-05	1.04251e-05	1026/595/5728/355/7157/1788/1277/207/596/23710/6513/5468/5315	13
GO:0033157	BP	GO:0033157	regulation of intracellular protein transport	10/99	248/18862	7.19906e-07	1.9098e-05	1.10897e-05	1869/841/7157/2534/3265/596/5295/9531/208/5580	10
GO:0050821	BP	GO:0050821	protein stabilization	9/99	191/18862	7.32226e-07	1.92682e-05	1.11885e-05	1026/5728/4092/7157/5295/9531/3320/6659/5580	9
GO:0052547	BP	GO:0052547	regulation of peptidase activity	13/99	455/18862	7.41245e-07	1.93398e-05	1.12301e-05	351/10018/6774/841/355/4609/2534/8797/207/6093/5468/51232/1893	13
GO:0048872	BP	GO:0048872	homeostasis of number of cells	10/99	249/18862	7.46802e-07	1.93398e-05	1.12301e-05	10018/5925/6774/3091/355/3845/207/596/10000/6659	10
GO:0003170	BP	GO:0003170	heart valve development	6/99	61/18862	7.88846e-07	2.02677e-05	1.17689e-05	5925/182/4772/6093/90/6659	6
GO:0010212	BP	GO:0010212	response to ionizing radiation	8/99	142/18862	8.13762e-07	2.07446e-05	1.20458e-05	1026/595/7157/4609/1788/3265/4193/596	8
GO:0017038	BP	GO:0017038	protein import	9/99	194/18862	8.34169e-07	2.10999e-05	1.22522e-05	1026/1871/6774/7157/207/5295/9531/3320/5580	9
GO:0006606	BP	GO:0006606	protein import into nucleus	8/99	143/18862	8.58291e-07	2.13787e-05	1.2414e-05	1026/1871/6774/7157/207/5295/9531/5580	8
GO:0033135	BP	GO:0033135	regulation of peptidyl-serine phosphorylation	8/99	143/18862	8.58291e-07	2.13787e-05	1.2414e-05	351/5728/4092/207/596/673/5290/3320	8
GO:1904031	BP	GO:1904031	positive regulation of cyclin-dependent protein kinase activity	5/99	34/18862	8.87139e-07	2.19298e-05	1.2734e-05	1026/595/894/5311/207	5
GO:0008630	BP	GO:0008630	intrinsic apoptotic signaling pathway in response to DNA damage	7/99	100/18862	9.51277e-07	2.31352e-05	1.3434e-05	1026/1869/10018/7157/596/5295/4292	7
GO:0071901	BP	GO:0071901	negative regulation of protein serine/threonine kinase activity	8/99	145/18862	9.53621e-07	2.31352e-05	1.3434e-05	1026/8850/5925/5728/324/207/10114/5580	8
GO:0061180	BP	GO:0061180	mammary gland epithelium development	6/99	63/18862	9.57173e-07	2.31352e-05	1.3434e-05	595/3091/207/6239/208/2099	6
GO:0009411	BP	GO:0009411	response to UV	8/99	146/18862	1.00458e-06	2.41026e-05	1.39957e-05	1026/595/7157/4609/207/596/5295/5580	8
GO:2000379	BP	GO:2000379	positive regulation of reactive oxygen species metabolic process	7/99	101/18862	1.01776e-06	2.42406e-05	1.40759e-05	1026/5311/7157/5743/207/3320/5580	7
GO:0010952	BP	GO:0010952	positive regulation of peptidase activity	9/99	200/18862	1.07541e-06	2.54281e-05	1.47654e-05	351/10018/6774/841/355/4609/2534/8797/5468	9
GO:0000077	BP	GO:0000077	DNA damage checkpoint	8/99	148/18862	1.1135e-06	2.61393e-05	1.51784e-05	1026/1869/595/5934/7157/4193/1017/6659	8
GO:0050679	BP	GO:0050679	positive regulation of epithelial cell proliferation	9/99	203/18862	1.21716e-06	2.83686e-05	1.64729e-05	595/3091/4609/3265/207/6239/4893/10000/1893	9
GO:0009991	BP	GO:0009991	response to extracellular stimulus	13/99	477/18862	1.25613e-06	2.90332e-05	1.68588e-05	1026/595/5728/355/7157/1788/1277/207/596/23710/6513/5468/5315	13
GO:0001503	BP	GO:0001503	ossification	12/99	401/18862	1.26347e-06	2.90332e-05	1.68588e-05	4092/3091/864/1277/182/207/596/90/5468/51232/1893/2194	12
GO:0007265	BP	GO:0007265	Ras protein signal transduction	11/99	338/18862	1.6083e-06	3.66985e-05	2.13098e-05	1026/5925/9927/7157/3845/3265/6239/3984/6093/4893/1017	11
GO:0043550	BP	GO:0043550	regulation of lipid kinase activity	6/99	69/18862	1.64648e-06	3.70083e-05	2.14897e-05	5925/5933/5934/5295/887/8503	6
GO:0071229	BP	GO:0071229	cellular response to acid chemical	6/99	69/18862	1.64648e-06	3.70083e-05	2.14897e-05	5311/2534/1788/1277/5290/53335	6
GO:0031570	BP	GO:0031570	DNA integrity checkpoint	8/99	156/18862	1.6559e-06	3.70083e-05	2.14897e-05	1026/1869/595/5934/7157/4193/1017/6659	8
GO:1904659	BP	GO:1904659	glucose transmembrane transport	7/99	109/18862	1.70399e-06	3.78239e-05	2.19633e-05	6517/207/673/114882/5295/208/6513	7
GO:0043491	BP	GO:0043491	protein kinase B signaling	10/99	273/18862	1.71782e-06	3.78734e-05	2.19921e-05	5728/2534/207/3480/114882/5295/5290/3320/8503/2099	10
GO:0048844	BP	GO:0048844	artery morphogenesis	6/99	70/18862	1.79325e-06	3.9271e-05	2.28036e-05	5311/4092/5396/182/10000/6659	6
GO:0070227	BP	GO:0070227	lymphocyte apoptotic process	6/99	71/18862	1.95052e-06	4.24304e-05	2.46382e-05	10018/5728/3091/355/7157/207	6
GO:0008645	BP	GO:0008645	hexose transmembrane transport	7/99	112/18862	2.04541e-06	4.39269e-05	2.55072e-05	6517/207/673/114882/5295/208/6513	7
GO:1902895	BP	GO:1902895	positive regulation of pri-miRNA transcription by RNA polymerase II	5/99	40/18862	2.04624e-06	4.39269e-05	2.55072e-05	6774/3091/7157/688/5468	5
GO:0072593	BP	GO:0072593	reactive oxygen species metabolic process	10/99	281/18862	2.22599e-06	4.74732e-05	2.75664e-05	1026/5311/3091/7157/2534/5743/207/596/3320/5580	10
GO:0051170	BP	GO:0051170	import into nucleus	8/99	163/18862	2.30114e-06	4.849e-05	2.81569e-05	1026/1871/6774/7157/207/5295/9531/5580	8
GO:0015749	BP	GO:0015749	monosaccharide transmembrane transport	7/99	114/18862	2.30339e-06	4.849e-05	2.81569e-05	6517/207/673/114882/5295/208/6513	7
GO:0052548	BP	GO:0052548	regulation of endopeptidase activity	12/99	426/18862	2.36751e-06	4.919e-05	2.85633e-05	351/10018/6774/841/355/4609/2534/8797/207/6093/5468/51232	12
GO:0016579	BP	GO:0016579	protein deubiquitination	10/99	283/18862	2.37182e-06	4.919e-05	2.85633e-05	83737/8850/5728/324/4092/3091/7157/4609/4193/2099	10
GO:0010038	BP	GO:0010038	response to metal ion	11/99	352/18862	2.38186e-06	4.919e-05	2.85633e-05	351/595/5601/5728/5311/3091/841/1788/207/596/673	11
GO:0046323	BP	GO:0046323	glucose import	6/99	74/18862	2.49119e-06	5.11243e-05	2.96865e-05	6517/207/114882/5295/208/6513	6
GO:0034219	BP	GO:0034219	carbohydrate transmembrane transport	7/99	116/18862	2.58801e-06	5.27792e-05	3.06475e-05	6517/207/673/114882/5295/208/6513	7
GO:0060485	BP	GO:0060485	mesenchyme development	10/99	287/18862	2.68863e-06	5.4311e-05	3.15369e-05	5728/5311/4092/3091/4609/1277/182/596/90/1601	10
GO:0072332	BP	GO:0072332	intrinsic apoptotic signaling pathway by p53 class mediator	6/99	75/18862	2.69641e-06	5.4311e-05	3.15369e-05	1026/1869/7157/2272/4193/596	6
GO:0010631	BP	GO:0010631	epithelial cell migration	11/99	357/18862	2.72839e-06	5.46181e-05	3.17153e-05	5728/3091/5743/207/6239/6093/5290/8503/5468/1948/10000	11
GO:0046677	BP	GO:0046677	response to antibiotic	5/99	43/18862	2.95639e-06	5.84749e-05	3.39548e-05	3716/841/7157/4193/3320	5
GO:0090132	BP	GO:0090132	epithelium migration	11/99	360/18862	2.9569e-06	5.84749e-05	3.39548e-05	5728/3091/5743/207/6239/6093/5290/8503/5468/1948/10000	11
GO:0010827	BP	GO:0010827	regulation of glucose transmembrane transport	6/99	77/18862	3.14822e-06	6.15128e-05	3.57189e-05	207/673/114882/5295/208/6513	6
GO:0051205	BP	GO:0051205	protein insertion into membrane	6/99	77/18862	3.14822e-06	6.15128e-05	3.57189e-05	1869/10018/841/7157/596/3320	6
GO:0042593	BP	GO:0042593	glucose homeostasis	9/99	229/18862	3.28669e-06	6.38362e-05	3.7068e-05	6774/3091/6517/207/3480/5295/5290/5468/6659	9
GO:0008631	BP	GO:0008631	intrinsic apoptotic signaling pathway in response to oxidative stress	5/99	44/18862	3.3216e-06	6.41324e-05	3.724e-05	3091/5598/207/596/5580	5
GO:0090130	BP	GO:0090130	tissue migration	11/99	365/18862	3.37518e-06	6.47836e-05	3.76181e-05	5728/3091/5743/207/6239/6093/5290/8503/5468/1948/10000	11
GO:0033500	BP	GO:0033500	carbohydrate homeostasis	9/99	230/18862	3.40584e-06	6.49899e-05	3.77379e-05	6774/3091/6517/207/3480/5295/5290/5468/6659	9
GO:0048145	BP	GO:0048145	regulation of fibroblast proliferation	6/99	79/18862	3.65985e-06	6.94308e-05	4.03166e-05	1026/1869/7157/4609/5468/2099	6
GO:0010828	BP	GO:0010828	positive regulation of glucose transmembrane transport	5/99	45/18862	3.72132e-06	7.01889e-05	4.07568e-05	207/673/114882/5295/208	5
GO:0097305	BP	GO:0097305	response to alcohol	9/99	233/18862	3.78586e-06	7.09957e-05	4.12253e-05	1026/595/5728/841/2534/6517/1788/207/5468	9
GO:0034599	BP	GO:0034599	cellular response to oxidative stress	10/99	299/18862	3.87033e-06	7.21651e-05	4.19044e-05	5601/5311/3091/7157/2534/5598/207/596/1017/5580	10
GO:0010660	BP	GO:0010660	regulation of muscle cell apoptotic process	6/99	80/18862	3.93993e-06	7.26327e-05	4.21758e-05	1871/5728/9927/7157/9531/5468	6
GO:0048144	BP	GO:0048144	fibroblast proliferation	6/99	80/18862	3.93993e-06	7.26327e-05	4.21758e-05	1026/1869/7157/4609/5468/2099	6
GO:0070646	BP	GO:0070646	protein modification by small protein removal	10/99	300/18862	3.98657e-06	7.27336e-05	4.22345e-05	83737/8850/5728/324/4092/3091/7157/4609/4193/2099	10
GO:0060965	BP	GO:0060965	negative regulation of gene silencing by miRNA	4/99	21/18862	3.98998e-06	7.27336e-05	4.22345e-05	6774/7157/5468/2099	4
GO:2001235	BP	GO:2001235	positive regulation of apoptotic signaling pathway	7/99	126/18862	4.49053e-06	8.14033e-05	4.72687e-05	10018/5601/5728/355/7157/596/5580	7
GO:0044346	BP	GO:0044346	fibroblast apoptotic process	4/99	22/18862	4.85703e-06	8.70797e-05	5.05648e-05	10018/7157/4609/5290	4
GO:0055093	BP	GO:0055093	response to hyperoxia	4/99	22/18862	4.85703e-06	8.70797e-05	5.05648e-05	1026/355/1277/5468	4
GO:0060562	BP	GO:0060562	epithelial tube morphogenesis	10/99	309/18862	5.17674e-06	9.15782e-05	5.3177e-05	5311/29072/3091/4609/3845/596/90/2099/8323/6659	10
GO:0010950	BP	GO:0010950	positive regulation of endopeptidase activity	8/99	182/18862	5.21937e-06	9.15782e-05	5.3177e-05	10018/6774/841/355/4609/2534/8797/5468	8
GO:0010657	BP	GO:0010657	muscle cell apoptotic process	6/99	84/18862	5.24022e-06	9.15782e-05	5.3177e-05	1871/5728/9927/7157/9531/5468	6
GO:0010822	BP	GO:0010822	positive regulation of mitochondrion organization	6/99	84/18862	5.24022e-06	9.15782e-05	5.3177e-05	1869/10018/3091/841/7157/596	6
GO:0046328	BP	GO:0046328	regulation of JNK cascade	7/99	129/18862	5.24828e-06	9.15782e-05	5.3177e-05	83737/351/3265/207/3480/10114/9821	7
GO:0006469	BP	GO:0006469	negative regulation of protein kinase activity	9/99	243/18862	5.32777e-06	9.24709e-05	5.36954e-05	1026/8850/5925/5728/324/207/3480/10114/5580	9
GO:0016236	BP	GO:0016236	macroautophagy	10/99	311/18862	5.47956e-06	9.46021e-05	5.49329e-05	55054/3091/9927/7157/207/23710/9531/5290/5564/9821	10
GO:1900182	BP	GO:1900182	positive regulation of protein localization to nucleus	6/99	85/18862	5.61447e-06	9.64211e-05	5.59891e-05	81603/2534/207/5295/9531/5580	6
GO:0070231	BP	GO:0070231	T cell apoptotic process	5/99	49/18862	5.71252e-06	9.75914e-05	5.66687e-05	10018/3091/355/7157/207	5
GO:0060149	BP	GO:0060149	negative regulation of posttranscriptional gene silencing	4/99	23/18862	5.85593e-06	9.90046e-05	5.74893e-05	6774/7157/5468/2099	4
GO:0060967	BP	GO:0060967	negative regulation of gene silencing by RNA	4/99	23/18862	5.85593e-06	9.90046e-05	5.74893e-05	6774/7157/5468/2099	4
GO:0051896	BP	GO:0051896	regulation of protein kinase B signaling	9/99	247/18862	6.08063e-06	0.000102274	5.93876e-05	5728/2534/207/3480/114882/5295/5290/3320/2099	9
GO:0001763	BP	GO:0001763	morphogenesis of a branching structure	8/99	186/18862	6.12593e-06	0.000102507	5.95232e-05	5311/29072/4609/3845/596/90/2099/53335	8
GO:0016049	BP	GO:0016049	cell growth	12/99	470/18862	6.4665e-06	0.000107498	6.24214e-05	83737/351/1026/5925/4092/7157/207/596/3984/3320/5468/53335	12
GO:0006352	BP	GO:0006352	DNA-templated transcription, initiation	9/99	249/18862	6.49009e-06	0.000107498	6.24214e-05	1026/8850/595/1871/5728/7157/7182/5468/2099	9
GO:0048638	BP	GO:0048638	regulation of developmental growth	10/99	319/18862	6.84977e-06	0.000112883	6.5548e-05	351/1026/10018/5728/4092/207/596/3984/5290/53335	10
GO:0001667	BP	GO:0001667	ameboidal-type cell migration	12/99	473/18862	6.89619e-06	0.000112948	6.55859e-05	5728/3091/5743/207/6239/6093/5290/90/8503/5468/1948/10000	12
GO:1903362	BP	GO:1903362	regulation of cellular protein catabolic process	9/99	251/18862	6.92296e-06	0.000112948	6.55859e-05	5601/5728/4092/2272/207/4193/3320/29116/1601	9
GO:1902893	BP	GO:1902893	regulation of pri-miRNA transcription by RNA polymerase II	5/99	51/18862	6.97902e-06	0.000113296	6.57881e-05	6774/3091/7157/688/5468	5
GO:0036473	BP	GO:0036473	cell death in response to oxidative stress	6/99	89/18862	7.33499e-06	0.000118485	6.88013e-05	3091/2534/5598/207/596/5580	6
GO:0045598	BP	GO:0045598	regulation of fat cell differentiation	7/99	136/18862	7.43802e-06	0.000119059	6.91344e-05	1869/5743/182/207/6239/688/5468	7
GO:0071478	BP	GO:0071478	cellular response to radiation	8/99	191/18862	7.44347e-06	0.000119059	6.91344e-05	1026/7157/4609/3265/4193/5295/208/5580	8
GO:0061614	BP	GO:0061614	pri-miRNA transcription by RNA polymerase II	5/99	52/18862	7.6895e-06	0.000122394	7.10711e-05	6774/3091/7157/688/5468	5
GO:0031099	BP	GO:0031099	regeneration	8/99	192/18862	7.73384e-06	0.000122503	7.11339e-05	1026/595/5728/5396/596/688/5468/5315	8
GO:0001889	BP	GO:0001889	liver development	7/99	138/18862	8.18725e-06	0.000129058	7.49405e-05	595/5311/3845/3265/5290/9821/5315	7
GO:0071559	BP	GO:0071559	response to transforming growth factor beta	9/99	257/18862	8.37326e-06	0.000131355	7.62746e-05	4092/864/7157/2534/5598/1277/6093/90/1601	9
GO:0061008	BP	GO:0061008	hepaticobiliary system development	7/99	140/18862	8.99811e-06	0.000140482	8.15744e-05	595/5311/3845/3265/5290/9821/5315	7
GO:0048608	BP	GO:0048608	reproductive structure development	11/99	405/18862	9.05234e-06	0.000140656	8.16753e-05	10018/595/5728/5311/29072/3091/841/207/596/5468/2099	11
GO:0043523	BP	GO:0043523	regulation of neuron apoptotic process	8/99	197/18862	9.33357e-06	0.000144339	8.38135e-05	10018/3091/7157/2534/3845/3265/596/5290	8
GO:0062013	BP	GO:0062013	positive regulation of small molecule metabolic process	7/99	141/18862	9.42787e-06	0.000145109	8.4261e-05	351/8850/3091/5743/207/208/5468	7
GO:0042326	BP	GO:0042326	negative regulation of phosphorylation	11/99	407/18862	9.48076e-06	0.000145238	8.43359e-05	1026/8850/5925/5728/324/4092/207/3480/6093/10114/5580	11
GO:0061458	BP	GO:0061458	reproductive system development	11/99	408/18862	9.70152e-06	0.000147558	8.56831e-05	10018/595/5728/5311/29072/3091/841/207/596/5468/2099	11
GO:1900739	BP	GO:1900739	regulation of protein insertion into mitochondrial membrane involved in apoptotic signaling pathway	4/99	26/18862	9.76788e-06	0.000147558	8.56831e-05	1869/841/7157/596	4
GO:1900740	BP	GO:1900740	positive regulation of protein insertion into mitochondrial membrane involved in apoptotic signaling pathway	4/99	26/18862	9.76788e-06	0.000147558	8.56831e-05	1869/841/7157/596	4
GO:0097345	BP	GO:0097345	mitochondrial outer membrane permeabilization	5/99	55/18862	1.01653e-05	0.000152854	8.87583e-05	1869/10018/841/7157/596	5
GO:1903131	BP	GO:1903131	mononuclear cell differentiation	11/99	411/18862	1.03909e-05	0.00015553	9.03122e-05	4092/6774/864/7157/4609/596/5295/5468/1316/6659/2194	11
GO:0060840	BP	GO:0060840	artery development	6/99	95/18862	1.0696e-05	0.000159365	9.25392e-05	5311/4092/5396/182/10000/6659	6
GO:0007006	BP	GO:0007006	mitochondrial membrane organization	7/99	144/18862	1.08206e-05	0.000160489	9.31919e-05	1869/10018/841/9927/7157/596/3320	7
GO:0051091	BP	GO:0051091	positive regulation of DNA-binding transcription factor activity	9/99	266/18862	1.10333e-05	0.000162904	9.45939e-05	351/5728/6774/81603/3845/207/4791/5468/2099	9
GO:0048010	BP	GO:0048010	vascular endothelial growth factor receptor signaling pathway	6/99	96/18862	1.1361e-05	0.000165718	9.6228e-05	3091/2534/5295/6093/5290/3320	6
GO:0033673	BP	GO:0033673	negative regulation of kinase activity	9/99	267/18862	1.13692e-05	0.000165718	9.6228e-05	1026/8850/5925/5728/324/207/3480/10114/5580	9
GO:1903706	BP	GO:1903706	regulation of hemopoiesis	11/99	415/18862	1.13763e-05	0.000165718	9.6228e-05	8850/5925/4092/6774/3091/841/864/4609/182/5295/6659	11
GO:0019827	BP	GO:0019827	stem cell population maintenance	7/99	146/18862	1.18407e-05	0.000171716	9.97108e-05	6774/81603/4609/5396/182/1656/6659	7
GO:0002260	BP	GO:0002260	lymphocyte homeostasis	5/99	57/18862	1.21341e-05	0.000175193	0.00010173	10018/3091/355/207/596	5
GO:0030099	BP	GO:0030099	myeloid cell differentiation	11/99	419/18862	1.24421e-05	0.000178482	0.00010364	351/8850/5925/6774/3091/841/4609/182/5295/5468/2194	11
GO:0031396	BP	GO:0031396	regulation of protein ubiquitination	8/99	205/18862	1.24713e-05	0.000178482	0.00010364	5601/5728/4092/2534/207/3984/3320/6659	8
GO:0098727	BP	GO:0098727	maintenance of cell number	7/99	148/18862	1.29391e-05	0.000184368	0.000107058	6774/81603/4609/5396/182/1656/6659	7
GO:0071480	BP	GO:0071480	cellular response to gamma radiation	4/99	28/18862	1.32704e-05	0.000188267	0.000109322	1026/7157/3265/4193	4
GO:0008643	BP	GO:0008643	carbohydrate transport	7/99	149/18862	1.35192e-05	0.000190966	0.000110889	6517/207/673/114882/5295/208/6513	7
GO:1903364	BP	GO:1903364	positive regulation of cellular protein catabolic process	7/99	150/18862	1.41207e-05	0.000198602	0.000115323	5601/5728/4092/207/4193/3320/1601	7
GO:0010717	BP	GO:0010717	regulation of epithelial to mesenchymal transition	6/99	100/18862	1.43642e-05	0.000201161	0.000116809	5728/4092/1277/182/90/1601	6
GO:0010821	BP	GO:0010821	regulation of mitochondrion organization	7/99	151/18862	1.47441e-05	0.000204473	0.000118732	1869/10018/3091/841/7157/207/596	7
GO:2001056	BP	GO:2001056	positive regulation of cysteine-type endopeptidase activity	7/99	151/18862	1.47441e-05	0.000204473	0.000118732	10018/841/355/4609/2534/8797/5468	7
GO:0010001	BP	GO:0010001	glial cell differentiation	8/99	210/18862	1.48514e-05	0.000204473	0.000118732	351/5728/6774/3845/207/208/5468/6659	8
GO:0031669	BP	GO:0031669	cellular response to nutrient levels	8/99	210/18862	1.48514e-05	0.000204473	0.000118732	1026/355/7157/1277/596/23710/6513/5468	8
GO:0036296	BP	GO:0036296	response to increased oxygen levels	4/99	29/18862	1.53319e-05	0.000210201	0.000122058	1026/355/1277/5468	4
GO:0090342	BP	GO:0090342	regulation of cell aging	5/99	60/18862	1.56317e-05	0.00021229	0.000123271	5728/5933/7157/3845/10000	5
GO:1902110	BP	GO:1902110	positive regulation of mitochondrial membrane permeability involved in apoptotic process	5/99	60/18862	1.56317e-05	0.00021229	0.000123271	1869/10018/841/7157/596	5
GO:0043542	BP	GO:0043542	endothelial cell migration	9/99	278/18862	1.56794e-05	0.00021229	0.000123271	5728/3091/5743/207/5290/8503/5468/1948/10000	9
GO:0001837	BP	GO:0001837	epithelial to mesenchymal transition	7/99	153/18862	1.60594e-05	0.000216051	0.000125455	5728/4092/3091/1277/182/90/1601	7
GO:0071887	BP	GO:0071887	leukocyte apoptotic process	6/99	102/18862	1.60896e-05	0.000216051	0.000125455	10018/5728/3091/355/7157/207	6
GO:0015911	BP	GO:0015911	long-chain fatty acid import across plasma membrane	3/99	10/18862	1.6387e-05	0.000218248	0.000126731	207/208/6513	3
GO:1905461	BP	GO:1905461	positive regulation of vascular associated smooth muscle cell apoptotic process	3/99	10/18862	1.6387e-05	0.000218248	0.000126731	1871/9927/5468	3
GO:0051052	BP	GO:0051052	regulation of DNA metabolic process	10/99	353/18862	1.65142e-05	0.000219049	0.000127196	1026/29072/7157/4609/207/5290/3320/4292/5468/5580	10
GO:0090150	BP	GO:0090150	establishment of protein localization to membrane	10/99	354/18862	1.69212e-05	0.000223106	0.000129552	1869/10018/841/7157/2534/3265/596/673/208/3320	10
GO:1903961	BP	GO:1903961	positive regulation of anion transmembrane transport	5/99	61/18862	1.69569e-05	0.000223106	0.000129552	207/673/114882/5295/208	5
GO:0045737	BP	GO:0045737	positive regulation of cyclin-dependent protein serine/threonine kinase activity	4/99	30/18862	1.76195e-05	0.000230894	0.000134074	595/894/5311/207	4
GO:2000060	BP	GO:2000060	positive regulation of ubiquitin-dependent protein catabolic process	6/99	104/18862	1.79785e-05	0.000234656	0.000136258	5601/5728/4092/207/4193/1601	6
GO:0042063	BP	GO:0042063	gliogenesis	9/99	283/18862	1.8058e-05	0.000234754	0.000136316	351/1869/5728/6774/3845/207/208/5468/6659	9
GO:1902686	BP	GO:1902686	mitochondrial outer membrane permeabilization involved in programmed cell death	5/99	62/18862	1.83681e-05	0.000237136	0.000137699	1869/10018/841/7157/596	5
GO:0022407	BP	GO:0022407	regulation of cell-cell adhesion	11/99	437/18862	1.83866e-05	0.000237136	0.000137699	3716/4092/864/2534/5598/182/207/5295/5290/6659/5580	11
GO:0042493	BP	GO:0042493	response to drug	10/99	359/18862	1.9088e-05	0.000245214	0.000142389	1026/595/5728/7157/4609/2534/1788/1277/596/5468	10
GO:0003180	BP	GO:0003180	aortic valve morphogenesis	4/99	31/18862	2.01486e-05	0.000256816	0.000149126	5925/182/4772/6093	4
GO:0034405	BP	GO:0034405	response to fluid shear stress	4/99	31/18862	2.01486e-05	0.000256816	0.000149126	5311/4092/5598/207	4
GO:0001933	BP	GO:0001933	negative regulation of protein phosphorylation	10/99	362/18862	2.04995e-05	0.000260272	0.000151133	1026/8850/5925/5728/324/4092/207/3480/10114/5580	10
GO:0033138	BP	GO:0033138	positive regulation of peptidyl-serine phosphorylation	6/99	107/18862	2.11438e-05	0.000267313	0.000155222	351/207/596/673/5290/3320	6
GO:0016241	BP	GO:0016241	regulation of macroautophagy	7/99	160/18862	2.14514e-05	0.000267313	0.000155222	3091/7157/207/9531/5290/5564/9821	7
GO:2001242	BP	GO:2001242	regulation of intrinsic apoptotic signaling pathway	7/99	160/18862	2.14514e-05	0.000267313	0.000155222	10018/3091/7157/5598/207/4193/596	7
GO:0035794	BP	GO:0035794	positive regulation of mitochondrial membrane permeability	5/99	64/18862	2.14637e-05	0.000267313	0.000155222	1869/10018/841/7157/596	5
GO:0060411	BP	GO:0060411	cardiac septum morphogenesis	5/99	64/18862	2.14637e-05	0.000267313	0.000155222	4092/7157/182/90/6659	5
GO:2000058	BP	GO:2000058	regulation of ubiquitin-dependent protein catabolic process	7/99	161/18862	2.23311e-05	0.000277058	0.00016088	5601/5728/4092/2272/207/4193/1601	7
GO:0033197	BP	GO:0033197	response to vitamin E	3/99	11/18862	2.24462e-05	0.000277432	0.000161097	595/1277/5468	3
GO:0045736	BP	GO:0045736	negative regulation of cyclin-dependent protein serine/threonine kinase activity	4/99	32/18862	2.29345e-05	0.000280281	0.000162752	1026/8850/5728/324	4
GO:1901099	BP	GO:1901099	negative regulation of signal transduction in absence of ligand	4/99	32/18862	2.29345e-05	0.000280281	0.000162752	2534/5598/207/596	4
GO:2001240	BP	GO:2001240	negative regulation of extrinsic apoptotic signaling pathway in absence of ligand	4/99	32/18862	2.29345e-05	0.000280281	0.000162752	2534/5598/207/596	4
GO:0018108	BP	GO:0018108	peptidyl-tyrosine phosphorylation	10/99	369/18862	2.41465e-05	0.000293992	0.000170713	351/7465/3716/6774/7157/2534/3480/90/10114/5580	10
GO:0045600	BP	GO:0045600	positive regulation of fat cell differentiation	5/99	66/18862	2.49506e-05	0.000301533	0.000175092	5743/207/6239/688/5468	5
GO:1902108	BP	GO:1902108	regulation of mitochondrial membrane permeability involved in apoptotic process	5/99	66/18862	2.49506e-05	0.000301533	0.000175092	1869/10018/841/7157/596	5
GO:0007162	BP	GO:0007162	negative regulation of cell adhesion	9/99	295/18862	2.50523e-05	0.000301645	0.000175157	5728/4092/864/5598/1277/182/207/5295/5580	9
GO:0018212	BP	GO:0018212	peptidyl-tyrosine modification	10/99	372/18862	2.58723e-05	0.000310192	0.00018012	351/7465/3716/6774/7157/2534/3480/90/10114/5580	10
GO:1904030	BP	GO:1904030	negative regulation of cyclin-dependent protein kinase activity	4/99	33/18862	2.5993e-05	0.000310192	0.00018012	1026/8850/5728/324	4
GO:1903959	BP	GO:1903959	regulation of anion transmembrane transport	6/99	111/18862	2.60474e-05	0.000310192	0.00018012	207/673/114882/5295/208/6513	6
GO:0048469	BP	GO:0048469	cell maturation	7/99	166/18862	2.71885e-05	0.000322604	0.000187327	351/1026/5925/3091/596/5468/53335	7
GO:0021782	BP	GO:0021782	glial cell development	6/99	112/18862	2.7406e-05	0.000324006	0.000188142	351/5728/3845/207/208/6659	6
GO:2000116	BP	GO:2000116	regulation of cysteine-type endopeptidase activity	8/99	230/18862	2.85584e-05	0.000336412	0.000195346	10018/841/355/4609/2534/8797/207/5468	8
GO:0043276	BP	GO:0043276	anoikis	4/99	34/18862	2.93405e-05	0.000344381	0.000199973	1869/207/596/5290	4
GO:0048762	BP	GO:0048762	mesenchymal cell differentiation	8/99	231/18862	2.94564e-05	0.000344502	0.000200043	5728/4092/3091/1277/182/596/90/1601	8
GO:0036462	BP	GO:0036462	TRAIL-activated apoptotic signaling pathway	3/99	12/18862	2.98142e-05	0.000347442	0.00020175	5728/841/8797	3
GO:1905710	BP	GO:1905710	positive regulation of membrane permeability	5/99	69/18862	3.09888e-05	0.000359845	0.000208952	1869/10018/841/7157/596	5
GO:0003206	BP	GO:0003206	cardiac chamber morphogenesis	6/99	115/18862	3.18274e-05	0.000368272	0.000213846	4092/3091/7157/182/90/6659	6
GO:0001659	BP	GO:0001659	temperature homeostasis	7/99	171/18862	3.28851e-05	0.000377745	0.000219346	5925/324/6774/9927/5743/3480/5564	7
GO:0048009	BP	GO:0048009	insulin-like growth factor receptor signaling pathway	4/99	35/18862	3.29934e-05	0.000377745	0.000219346	207/3480/5295/51232	4
GO:1901030	BP	GO:1901030	positive regulation of mitochondrial outer membrane permeabilization involved in apoptotic signaling pathway	4/99	35/18862	3.29934e-05	0.000377745	0.000219346	1869/841/7157/596	4
GO:0031668	BP	GO:0031668	cellular response to extracellular stimulus	8/99	235/18862	3.32884e-05	0.00037979	0.000220534	1026/355/7157/1277/596/23710/6513/5468	8
GO:0008637	BP	GO:0008637	apoptotic mitochondrial changes	6/99	118/18862	3.68046e-05	0.00041596	0.000241537	1869/10018/841/7157/207/596	6
GO:0045931	BP	GO:0045931	positive regulation of mitotic cell cycle	6/99	118/18862	3.68046e-05	0.00041596	0.000241537	351/5925/595/894/207/4193	6
GO:0003176	BP	GO:0003176	aortic valve development	4/99	36/18862	3.69685e-05	0.00041596	0.000241537	5925/182/4772/6093	4
GO:0043029	BP	GO:0043029	T cell homeostasis	4/99	36/18862	3.69685e-05	0.00041596	0.000241537	10018/355/207/596	4
GO:0038093	BP	GO:0038093	Fc receptor signaling pathway	8/99	239/18862	3.75292e-05	0.000420817	0.000244357	5601/2534/3984/4772/5295/5290/3320/5580	8
GO:1903747	BP	GO:1903747	regulation of establishment of protein localization to mitochondrion	5/99	72/18862	3.81036e-05	0.00042307	0.000245666	1869/841/7157/596/9531	5
GO:0043534	BP	GO:0043534	blood vessel endothelial cell migration	7/99	175/18862	3.81191e-05	0.00042307	0.000245666	3091/5743/207/8503/5468/1948/10000	7
GO:0051897	BP	GO:0051897	positive regulation of protein kinase B signaling	7/99	175/18862	3.81191e-05	0.00042307	0.000245666	2534/3480/114882/5295/5290/3320/2099	7
GO:0001101	BP	GO:0001101	response to acid chemical	6/99	119/18862	3.85958e-05	0.000425017	0.000246796	5311/2534/1788/1277/5290/53335	6
GO:0060576	BP	GO:0060576	intestinal epithelial cell development	3/99	13/18862	3.86108e-05	0.000425017	0.000246796	1026/3091/688	3
GO:0042110	BP	GO:0042110	T cell activation	11/99	474/18862	3.87056e-05	0.000425017	0.000246796	4092/6774/841/864/7157/2534/207/596/5295/5290/6659	11
GO:0009895	BP	GO:0009895	negative regulation of catabolic process	9/99	312/18862	3.88155e-05	0.000425017	0.000246796	1869/6774/7157/2534/2272/207/596/6093/5290	9
GO:0060969	BP	GO:0060969	negative regulation of gene silencing	4/99	37/18862	4.12832e-05	0.000449024	0.000260736	6774/7157/5468/2099	4
GO:1902745	BP	GO:1902745	positive regulation of lamellipodium organization	4/99	37/18862	4.12832e-05	0.000449024	0.000260736	6624/6239/5295/5290	4
GO:0061448	BP	GO:0061448	connective tissue development	8/99	243/18862	4.22127e-05	0.000457608	0.000265721	4092/3091/864/5396/1277/5290/1893/4094	8
GO:0045926	BP	GO:0045926	negative regulation of growth	8/99	245/18862	4.47316e-05	0.000483309	0.000280645	1026/5925/5728/3091/7157/596/5468/53335	8
GO:0030279	BP	GO:0030279	negative regulation of ossification	4/99	38/18862	4.59549e-05	0.000491642	0.000285483	4092/3091/596/1893	4
GO:0045429	BP	GO:0045429	positive regulation of nitric oxide biosynthetic process	4/99	38/18862	4.59549e-05	0.000491642	0.000285483	5311/5743/207/3320	4
GO:0046326	BP	GO:0046326	positive regulation of glucose import	4/99	38/18862	4.59549e-05	0.000491642	0.000285483	207/114882/5295/208	4
GO:0000422	BP	GO:0000422	autophagy of mitochondrion	5/99	75/18862	4.64227e-05	0.00049181	0.000285581	3091/9927/7157/23710/9821	5
GO:0046902	BP	GO:0046902	regulation of mitochondrial membrane permeability	5/99	75/18862	4.64227e-05	0.00049181	0.000285581	1869/10018/841/7157/596	5
GO:0061726	BP	GO:0061726	mitochondrion disassembly	5/99	75/18862	4.64227e-05	0.00049181	0.000285581	3091/9927/7157/23710/9821	5
GO:0001655	BP	GO:0001655	urogenital system development	9/99	320/18862	4.72374e-05	0.000497227	0.000288726	10018/5728/5311/4092/4609/182/596/2099/6659	9
GO:0043409	BP	GO:0043409	negative regulation of MAPK cascade	7/99	181/18862	4.72388e-05	0.000497227	0.000288726	83737/5728/4609/207/3480/10114/5580	7
GO:0060284	BP	GO:0060284	regulation of cell development	11/99	485/18862	4.76339e-05	0.000499773	0.000290205	1869/5728/4092/3091/7157/596/6239/3984/6093/5468/53335	11
GO:0034349	BP	GO:0034349	glial cell apoptotic process	3/99	14/18862	4.89538e-05	0.000510339	0.00029634	5925/7157/5580	3
GO:0060644	BP	GO:0060644	mammary gland epithelial cell differentiation	3/99	14/18862	4.89538e-05	0.000510339	0.00029634	3091/207/208	3
GO:0048565	BP	GO:0048565	digestive tract development	6/99	125/18862	5.08685e-05	0.000526638	0.000305804	1026/5925/3091/596/688/887	6
GO:0002066	BP	GO:0002066	columnar/cuboidal epithelial cell development	4/99	39/18862	5.10014e-05	0.000526638	0.000305804	1026/3091/688/2194	4
GO:1904407	BP	GO:1904407	positive regulation of nitric oxide metabolic process	4/99	39/18862	5.10014e-05	0.000526638	0.000305804	5311/5743/207/3320	4
GO:0002040	BP	GO:0002040	sprouting angiogenesis	7/99	184/18862	5.24284e-05	0.000539666	0.000313369	3716/5743/207/8503/1948/10000/5315	7
GO:0045165	BP	GO:0045165	cell fate commitment	8/99	251/18862	5.30537e-05	0.000544046	0.000315913	324/6774/7157/5396/182/596/90/5468	8
GO:0045471	BP	GO:0045471	response to ethanol	6/99	126/18862	5.31874e-05	0.000544046	0.000315913	595/5728/841/2534/6517/1788	6
GO:0001558	BP	GO:0001558	regulation of cell growth	10/99	406/18862	5.4133e-05	0.000551545	0.000320268	83737/1026/5925/4092/7157/207/596/3984/5468/53335	10
GO:0051216	BP	GO:0051216	cartilage development	7/99	185/18862	5.42587e-05	0.000551545	0.000320268	4092/3091/864/5396/1277/1893/4094	7
GO:1903052	BP	GO:1903052	positive regulation of proteolysis involved in cellular protein catabolic process	6/99	127/18862	5.55902e-05	0.000562595	0.000326684	5601/5728/4092/207/4193/1601	6
GO:0045913	BP	GO:0045913	positive regulation of carbohydrate metabolic process	5/99	78/18862	5.60819e-05	0.000562595	0.000326684	351/8850/3091/207/208	5
GO:0007219	BP	GO:0007219	Notch signaling pathway	7/99	186/18862	5.6141e-05	0.000562595	0.000326684	83737/351/8850/6774/4609/182/207	7
GO:0120032	BP	GO:0120032	regulation of plasma membrane bounded cell projection assembly	7/99	186/18862	5.6141e-05	0.000562595	0.000326684	324/3265/6624/688/5295/5290/5580	7
GO:0034248	BP	GO:0034248	regulation of cellular amide metabolic process	11/99	494/18862	5.62078e-05	0.000562595	0.000326684	351/5813/6774/7157/207/1656/208/6093/5315/6659/5580	11
GO:0031330	BP	GO:0031330	negative regulation of cellular catabolic process	8/99	255/18862	5.92893e-05	0.000589554	0.000342338	1869/6774/7157/2272/207/596/6093/5290	8
GO:0001776	BP	GO:0001776	leukocyte homeostasis	5/99	79/18862	5.96239e-05	0.000589554	0.000342338	10018/3091/355/207/596	5
GO:0001892	BP	GO:0001892	embryonic placenta development	5/99	79/18862	5.96239e-05	0.000589554	0.000342338	5311/29072/3091/841/207	5
GO:0031397	BP	GO:0031397	negative regulation of protein ubiquitination	5/99	79/18862	5.96239e-05	0.000589554	0.000342338	4092/2534/207/3984/6659	5
GO:0060491	BP	GO:0060491	regulation of cell projection assembly	7/99	188/18862	6.00662e-05	0.000592133	0.000343836	324/3265/6624/688/5295/5290/5580	7
GO:1903799	BP	GO:1903799	negative regulation of production of miRNAs involved in gene silencing by miRNA	3/99	15/18862	6.09592e-05	0.000599126	0.000347896	6774/7157/2099	3
GO:0048568	BP	GO:0048568	embryonic organ development	10/99	412/18862	6.11855e-05	0.000599544	0.000348139	5311/29072/3091/841/7157/5396/4646/207/90/8323	10
GO:1904646	BP	GO:1904646	cellular response to amyloid-beta	4/99	41/18862	6.22917e-05	0.000606739	0.000352317	351/10018/2534/3480	4
GO:1905314	BP	GO:1905314	semi-lunar valve development	4/99	41/18862	6.22917e-05	0.000606739	0.000352317	5925/182/4772/6093	4
GO:1900180	BP	GO:1900180	regulation of protein localization to nucleus	6/99	130/18862	6.33238e-05	0.000614957	0.000357089	81603/2534/207/5295/9531/5580	6
GO:0045664	BP	GO:0045664	regulation of neuron differentiation	7/99	190/18862	6.42133e-05	0.00062129	0.000360766	351/5728/182/596/1656/6093/53335	7
GO:0045637	BP	GO:0045637	regulation of myeloid cell differentiation	8/99	258/18862	6.43567e-05	0.00062129	0.000360766	8850/5925/6774/3091/841/4609/182/5295	8
GO:2001239	BP	GO:2001239	regulation of extrinsic apoptotic signaling pathway in absence of ligand	4/99	42/18862	6.85725e-05	0.000660036	0.000383265	2534/5598/207/596	4
GO:0032434	BP	GO:0032434	regulation of proteasomal ubiquitin-dependent protein catabolic process	6/99	132/18862	6.89404e-05	0.000661625	0.000384188	5601/4092/2272/207/4193/1601	6
GO:0002065	BP	GO:0002065	columnar/cuboidal epithelial cell differentiation	5/99	82/18862	7.12939e-05	0.000682205	0.000396138	1026/3091/688/6659/2194	5
GO:0070242	BP	GO:0070242	thymocyte apoptotic process	3/99	16/18862	7.4741e-05	0.000706805	0.000410423	10018/3091/7157	3
GO:1905288	BP	GO:1905288	vascular associated smooth muscle cell apoptotic process	3/99	16/18862	7.4741e-05	0.000706805	0.000410423	1871/9927/5468	3
GO:1905459	BP	GO:1905459	regulation of vascular associated smooth muscle cell apoptotic process	3/99	16/18862	7.4741e-05	0.000706805	0.000410423	1871/9927/5468	3
GO:0055123	BP	GO:0055123	digestive system development	6/99	134/18862	7.49478e-05	0.000706805	0.000410423	1026/5925/3091/596/688/887	6
GO:0071482	BP	GO:0071482	cellular response to light stimulus	6/99	134/18862	7.49478e-05	0.000706805	0.000410423	1026/7157/4609/5295/208/5580	6
GO:0006913	BP	GO:0006913	nucleocytoplasmic transport	9/99	340/18862	7.52995e-05	0.000706966	0.000410516	1026/1871/29072/6774/7157/207/5295/9531/5580	9
GO:0010507	BP	GO:0010507	negative regulation of autophagy	5/99	83/18862	7.55507e-05	0.000706966	0.000410516	6774/7157/207/596/5290	5
GO:1901215	BP	GO:1901215	negative regulation of neuron death	7/99	195/18862	7.56148e-05	0.000706966	0.000410516	3091/2534/3845/3265/207/596/5290	7
GO:0042594	BP	GO:0042594	response to starvation	7/99	196/18862	7.80823e-05	0.000721966	0.000419226	1026/355/7157/596/23710/6513/5468	7
GO:0001890	BP	GO:0001890	placenta development	6/99	135/18862	7.81042e-05	0.000721966	0.000419226	5311/29072/3091/841/207/5468	6
GO:0043280	BP	GO:0043280	positive regulation of cysteine-type endopeptidase activity involved in apoptotic process	6/99	135/18862	7.81042e-05	0.000721966	0.000419226	10018/841/355/4609/8797/5468	6
GO:0043524	BP	GO:0043524	negative regulation of neuron apoptotic process	6/99	135/18862	7.81042e-05	0.000721966	0.000419226	3091/2534/3845/3265/596/5290	6
GO:0045785	BP	GO:0045785	positive regulation of cell adhesion	10/99	425/18862	7.91939e-05	0.000729971	0.000423875	3716/4092/864/2534/207/6239/5295/6093/5290/6659	10
GO:0051169	BP	GO:0051169	nuclear transport	9/99	343/18862	8.05251e-05	0.000740151	0.000429786	1026/1871/29072/6774/7157/207/5295/9531/5580	9
GO:1901028	BP	GO:1901028	regulation of mitochondrial outer membrane permeabilization involved in apoptotic signaling pathway	4/99	44/18862	8.25005e-05	0.000756177	0.000439092	1869/841/7157/596	4
GO:0021700	BP	GO:0021700	developmental maturation	8/99	268/18862	8.39256e-05	0.000767085	0.000445426	351/1026/5925/5728/3091/596/5468/53335	8
GO:0042551	BP	GO:0042551	neuron maturation	4/99	45/18862	9.01862e-05	0.000812706	0.000471917	351/5925/596/53335	4
GO:0034393	BP	GO:0034393	positive regulation of smooth muscle cell apoptotic process	3/99	17/18862	9.04114e-05	0.000812706	0.000471917	1871/9927/5468	3
GO:0043217	BP	GO:0043217	myelin maintenance	3/99	17/18862	9.04114e-05	0.000812706	0.000471917	5728/207/208	3
GO:0044539	BP	GO:0044539	long-chain fatty acid import into cell	3/99	17/18862	9.04114e-05	0.000812706	0.000471917	207/208/6513	3
GO:0060749	BP	GO:0060749	mammary gland alveolus development	3/99	17/18862	9.04114e-05	0.000812706	0.000471917	595/3091/2099	3
GO:0061377	BP	GO:0061377	mammary gland lobule development	3/99	17/18862	9.04114e-05	0.000812706	0.000471917	595/3091/2099	3
GO:0002433	BP	GO:0002433	immune response-regulating cell surface receptor signaling pathway involved in phagocytosis	6/99	139/18862	9.18066e-05	0.000820726	0.000476574	2534/3984/5295/5290/3320/5580	6
GO:0038096	BP	GO:0038096	Fc-gamma receptor signaling pathway involved in phagocytosis	6/99	139/18862	9.18066e-05	0.000820726	0.000476574	2534/3984/5295/5290/3320/5580	6
GO:0043583	BP	GO:0043583	ear development	7/99	202/18862	9.43067e-05	0.000840772	0.000488214	10018/5396/4646/182/596/8323/4094	7
GO:0038094	BP	GO:0038094	Fc-gamma receptor signaling pathway	6/99	140/18862	9.55145e-05	0.00084922	0.000493119	2534/3984/5295/5290/3320/5580	6
GO:0006839	BP	GO:0006839	mitochondrial transport	8/99	274/18862	9.7874e-05	0.000867834	0.000503928	1869/10018/841/9927/7157/596/9531/3320	8
GO:0048146	BP	GO:0048146	positive regulation of fibroblast proliferation	4/99	46/18862	9.83794e-05	0.000869951	0.000505157	1026/1869/4609/2099	4
[truncated: 400 more rows]

## Sheet: Table S4.
Table S4. The unique pathways/GO terms exclusively enriched for Aβ1-42 or P-tau181 associated miRNAs
[truncated: 607 more rows]
